# Supplementary material for: Tailings facility disclosures reveal stability risks
Source: Sci Rep. 2021 Mar 5;11:5353. doi: 10.1038/s41598-021-84897-0 (PMC7970857; doi:10.1038/s41598-021-84897-0)
Supplement: Supplementary file 2 — Supplementary Information 2. [file 41598_2021_84897_MOESM2_ESM.xlsx]

## Sheet: Data_S1
GRID_number	mine_code	ID_SNL	owner_company	Tailings dam pr. company	partners (not from disclosure)	operator	mine	tsf	country	continent	latitude	longitude	OECD	ICMM	status	construction_year	raise_type	raise_category	current_maximum_height	current_tailings_storage	planned_storage_5_years	hazard_categorization	classification_system	classification_system_code1	hazard_categorization2	classification_system_code2	history_stability_concerns	downstream_impact	extreme_weather_secure	currently_approved_design	link	Disclosure origin	Duplicates	Q11	Q12	Q16	Q18a	Q18b	seismic	wind_avg	AnnPrec	Primary commodity
1	1	53686	African Rainbow Minerals	African Rainbow Minerals 001		Assmang Pty Ltd	Black Rock	Nchwaning II existing Tailings StorageFacility	South Africa	Africa	-27.1383	22.871		Y	Active	2007	Upstream	Upstream	10	1000000	1240000	High	SANS 10286	SANS			No	No	Yes	Yes	https://www.arm.co.za/sd/files/arm-summary-tailings-storage-facilities-disclosure.pdf	African Rainbow Minerals		2018	Yes	External	Yes	Yes	0.0669543	2.57579	356.12	Manganese
2	1	53686	African Rainbow Minerals	African Rainbow Minerals 002		Assmang Pty Ltd	Black Rock	Nchwaning II New Tailings Storage Facility	South Africa	Africa	-27.1416	22.871		Y	Active	2019	Upstream	Upstream	0	10	1200000	High	SANS 10286	SANS			No	No	Yes	Yes	https://www.arm.co.za/sd/files/arm-summary-tailings-storage-facilities-disclosure.pdf	African Rainbow Minerals		Construction	Yes	External	Yes	Yes	0.0669939	2.57902	356.506	Manganese
3	1	53686	African Rainbow Minerals	African Rainbow Minerals 003		Assmang Pty Ltd	Black Rock	Gloria Tailings Storage Facility	South Africa	Africa	-27.176	22.9073		Y	Active	2002	Upstream	Upstream	3	200000	245000	Medium	SANS 10286	SANS			No	No	Yes	Yes	https://www.arm.co.za/sd/files/arm-summary-tailings-storage-facilities-disclosure.pdf	African Rainbow Minerals		2018	No	External	Yes	Yes	0.0680037	2.54561	357.62	Manganese
4	2	32202	African Rainbow Minerals	African Rainbow Minerals 004		Assmang Pty Ltd	Beeshoek	Beeshoek Mine Tailings Storage Facility	South Africa	Africa	-28.2778	23.0119		Y	Active	2002	Downstream	Downstream	25	3688679	4732315	Low	SANS 10286	SANS			No	No	Yes	Yes	https://www.arm.co.za/sd/files/arm-summary-tailings-storage-facilities-disclosure.pdf	African Rainbow Minerals		2018	Yes	External	Yes	Yes	0.137261	2.69046	345.67	Iron Ore
5	3	32987	African Rainbow Minerals	African Rainbow Minerals 005		Assmang Pty Ltd	Khumani	Khumani Mine Paste Disposal Facility	South Africa	Africa	-27.8398	23.0099		Y	Active	2008	Upstream; Centreline	Hybrid	22	13200000	20700000	High	SANS 10286	SANS			No	No	Yes	Yes	https://www.arm.co.za/sd/files/arm-summary-tailings-storage-facilities-disclosure.pdf	African Rainbow Minerals		2016	Yes	External	Yes	Yes	0.0940674	2.625	370.496	Iron Ore
6	4	30707	African Rainbow Minerals	African Rainbow Minerals 006	ARM owns 54% of Two Rivers Mine; Impala Platinum Holdings Ltd owns the remaining 46%	Two Rivers Pty Ltd	Two Rivers	Two Rivers Tailings Storage Facility	South Africa	Africa	-24.9218	30.1228		Y	Active	2006	Upstream	Upstream	50	21200000	25000000	High	SANS 10286	SANS			Yes	No	Yes	Yes	https://www.arm.co.za/sd/files/arm-summary-tailings-storage-facilities-disclosure.pdf	African Rainbow Minerals		2018	Yes	External	Yes	Yes	0.0817347	2.18789	648.826	Platinum
7	5	27985	Nkomati Joint Venture ARM; Norilsk Nickel Africa (Pty) Ltd	African Rainbow Minerals 007	ARM owns 50% of Nkomati Mine; Norilsk Nickel Africa (Pty) Ltd owns the remaining 50%	Nkomati Joint Venture ARM; Norilsk Nickel Africa (Pty) Ltd	Nkomati	Co-disposal Tailings Storage Facility	South Africa	Africa	-25.7559	30.6371		Y	Active	2007	Impoundment	Single raise	58	21333333	30133333	High	SANS 10286	SANS			No	No	Yes	Yes	https://www.arm.co.za/sd/files/arm-summary-tailings-storage-facilities-disclosure.pdf	African Rainbow Minerals		2018	Yes	External	Yes	Yes	0.143618	2.2689	915.206	Nickel
8	5	27985	Nkomati Joint Venture ARM; Norilsk Nickel Africa (Pty) Ltd	African Rainbow Minerals 008	ARM owns 50% of Nkomati Mine; Norilsk Nickel Africa (Pty) Ltd owns the remaining 50%	Nkomati Joint Venture ARM; Norilsk Nickel Africa (Pty) Ltd	Nkomati	MSB Tailings Storage Facility	South Africa	Africa	-25.7324	30.6055		Y	Closed	1997	Upstream	Upstream	19	604500	604500	Low	SANS 10286	SANS			No	No	Yes	Yes	https://www.arm.co.za/sd/files/arm-summary-tailings-storage-facilities-disclosure.pdf	African Rainbow Minerals		2018	Yes	External	Yes	Yes	0.139205	2.25448	911.887	Nickel
9	5	27985	Nkomati Joint Venture ARM; Norilsk Nickel Africa (Pty) Ltd	African Rainbow Minerals 009	ARM owns 50% of Nkomati Mine; Norilsk Nickel Africa (Pty) Ltd owns the remaining 50%	Nkomati Joint Venture ARM; Norilsk Nickel Africa (Pty) Ltd	Nkomati	Onverwacht Tailings Storage Facility	South Africa	Africa	-25.8323	30.6442		Y	Active	2009	Upstream	Upstream	65	31764700	49411759	High	SANS 10286	SANS			No	No	Yes	Yes	https://www.arm.co.za/sd/files/arm-summary-tailings-storage-facilities-disclosure.pdf	African Rainbow Minerals		2018	Yes	External	Yes	Yes	0.158496	2.21066	872.13	Nickel
10	5	27985	Nkomati Joint Venture ARM; Norilsk Nickel Africa (Pty) Ltd	African Rainbow Minerals 010	ARM owns 50% of Nkomati Mine; Norilsk Nickel Africa (Pty) Ltd owns the remaining 50%	Nkomati Joint Venture ARM; Norilsk Nickel Africa (Pty) Ltd	Nkomati	High Sulfide Storage Facility	South Africa	Africa	-25.7309	30.6026		Y	inactive	2009	Impoundment	Single raise	15	270000	270000	High	SANS 10286	SANS			No	No	Yes	Yes	https://www.arm.co.za/sd/files/arm-summary-tailings-storage-facilities-disclosure.pdf	African Rainbow Minerals		2018	Yes	External	Yes	Yes	0.138919	2.2528	908.005	Nickel
12	7	27340	Agnico Eagle	Agnico Eagle Mines 001		Agnico Eagle	Meadowbank	North Cell	Canada	North America	65.0216	-96.0433	Y		Active	2009	Downstream; Upstream	Hybrid	31	14400000	14400000	Medium	Canadian Dam Association	CDA			No	No	Yes	Yes	https://s21.q4cdn.com/374334112/files/doc_downloads/Sustainability/TM-Report/Agnico-Eagle-Summary-Tailings-Management-Report-June-2019.pdf	Agnico Eagle Mines		2019	Yes	Both	Yes	Yes	-9999	5.91471	262.061	Gold
13	7	27340	Agnico Eagle	Agnico Eagle Mines 002		Agnico Eagle	Meadowbank	South Cell	Canada	North America	65.0138	-96.0334	Y		Active	2012	Downstream	Downstream	49	10420000	10800000	Medium	Canadian Dam Association	CDA			No	No	Yes	Yes	https://s21.q4cdn.com/374334112/files/doc_downloads/Sustainability/TM-Report/Agnico-Eagle-Summary-Tailings-Management-Report-June-2019.pdf	Agnico Eagle Mines		2019	Yes	Both	Yes	Yes	-9999	5.91351	254.726	Gold
14	7	27340	Agnico Eagle	Agnico Eagle Mines 003		Agnico Eagle	Meadowbank	In pit	Canada	North America	65.0019	-96.0325	Y		Active	2009	N/A	In-pit/landform		850000	12500000	Low	N/A	ND			No	No	Yes	Yes	https://s21.q4cdn.com/374334112/files/doc_downloads/Sustainability/TM-Report/Agnico-Eagle-Summary-Tailings-Management-Report-June-2019.pdf	Agnico Eagle Mines		2019	Yes	Both	Yes	Yes	-9999	5.89466	247.89	Gold
15	8	29308	Agnico Eagle	Agnico Eagle Mines 004		Agnico Eagle	Meliadine	Meliadine TSF	Canada	North America	63.0208	-92.1403	Y		Active	2019	N/A	Dry-stack	5	89000	4354000	Medium	Canadian Dam Association	CDA			No	No	Yes	Yes	https://s21.q4cdn.com/374334112/files/doc_downloads/Sustainability/TM-Report/Agnico-Eagle-Summary-Tailings-Management-Report-June-2019.pdf	Agnico Eagle Mines		2019	Yes	Both	Yes	Yes	-9999	5.93335	306.003	Gold
16	9	26006	Agnico Eagle	Agnico Eagle Mines 005		Agnico Eagle	Goldex	South TSF	Canada	North America	48.0543	-77.842	Y		Active	2007	Not Raised	Single raise	5	1664000	2500000	Medium	Canadian Dam Association	CDA			Yes	No	Yes	Yes	https://s21.q4cdn.com/374334112/files/doc_downloads/Sustainability/TM-Report/Agnico-Eagle-Summary-Tailings-Management-Report-June-2019.pdf	Agnico Eagle Mines		2019	Yes	Both	Yes	Yes	0.561132	3.14641	933.158	Gold
17	10	30922	Agnico Eagle	Agnico Eagle Mines 006		Agnico Eagle	Pinos Altos	Pinos Altos TMF	Mexico	North America	28.2643	-108.298	Y		Inactive	2008	N/A	Dry-stack	105	5152000	5152000	Medium	Canadian Dam Association	CDA			Yes	No	Yes	Yes	https://s21.q4cdn.com/374334112/files/doc_downloads/Sustainability/TM-Report/Agnico-Eagle-Summary-Tailings-Management-Report-June-2019.pdf	Agnico Eagle Mines		2019	Yes	Both	Yes	Yes	0.635745	3.09382	1046.59	Gold
18	10	30922	Agnico Eagle	Agnico Eagle Mines 007		Agnico Eagle	Pinos Altos	Oberon de Weber in-pit TSF	Mexico	North America	28.27	-108.296	Y		Active	2015	N/A	In-pit/landform		2610000	8688000	Low	N/A	ND			No	No	Yes	Yes	https://s21.q4cdn.com/374334112/files/doc_downloads/Sustainability/TM-Report/Agnico-Eagle-Summary-Tailings-Management-Report-June-2019.pdf	Agnico Eagle Mines		2019	Yes	Both	Yes	Yes	0.635921	3.07136	1049.29	Gold
19	11	28334	Parternship Canadian Malartic	Agnico Eagle Mines 008		Parternship Canadian Malartic	Canadian Malartic	Canadian Malartic TSF	Canada	North America	48.1126	-78.0915	Y		Active	1991	Upstream	Upstream	42	96000000	136500000	Medium	Canadian Dam Association	CDA			No	No	Yes	Yes	https://s21.q4cdn.com/374334112/files/doc_downloads/Sustainability/TM-Report/Agnico-Eagle-Summary-Tailings-Management-Report-June-2019.pdf	Agnico Eagle Mines	yes	2019	Yes	Both	Yes	Yes	0.528211	3.1917	950.898	Gold
20	12	30392	Agnico Eagle	Agnico Eagle Mines 009		Agnico Eagle	Kittila	NP3 TSF	Finland	Europe	67.5602	25.2421	Y		Active	2010	Downstream; Upstream	Hybrid	31	8500000	9850000	Medium	Finnish regulations/ CDA	FIN			Yes	No	Yes	Yes	https://s21.q4cdn.com/374334112/files/doc_downloads/Sustainability/TM-Report/Agnico-Eagle-Summary-Tailings-Management-Report-June-2019.pdf	Agnico Eagle Mines		2019	Yes	Both	Yes	Yes	0.257508	2.51667	516.801	Gold
21	12	30392	Agnico Eagle	Agnico Eagle Mines 010		Agnico Eagle	Kittila	CIL2 TSF	Finland	Europe	67.554	25.2422	Y		Active	2007	Upstream	Upstream	19	4100000	5216000	Medium	Finnish regulations/ Canadian Dam Association	FIN			No	No	Yes	Yes	https://s21.q4cdn.com/374334112/files/doc_downloads/Sustainability/TM-Report/Agnico-Eagle-Summary-Tailings-Management-Report-June-2019.pdf	Agnico Eagle Mines		2019	Yes	Both	Yes	Yes	0.257508	2.51667	517.521	Gold
22	12	30392	Agnico Eagle	Agnico Eagle Mines 011		Agnico Eagle	Kittila	CIL1 TSF	Finland	Europe	67.5526	25.2419	Y		Active	2007	Not Raised	Single raise	15	65000	65000	Medium	Finnish regulations/ Canadian Dam Association	FIN			No	No	Yes	Yes	https://s21.q4cdn.com/374334112/files/doc_downloads/Sustainability/TM-Report/Agnico-Eagle-Summary-Tailings-Management-Report-June-2019.pdf	Agnico Eagle Mines		2019	Yes	Both	Yes	Yes	0.257508	2.51667	518.13	Gold
23	13	25790	Agnico Eagle	Agnico Eagle Mines 012		Agnico Eagle	Laronde	Principal TSF	Canada	North America	48.2579	-78.4176	Y		Active	1988	Upstream	Upstream	30	29923000	32650000	Medium	Canadian Dam Association	CDA			Yes	No	Yes	Yes	https://s21.q4cdn.com/374334112/files/doc_downloads/Sustainability/TM-Report/Agnico-Eagle-Summary-Tailings-Management-Report-June-2019.pdf	Agnico Eagle Mines		2019	Yes	Both	Yes	Yes	0.484374	3.30833	932.115	Gold
24	13	25790	Agnico Eagle	Agnico Eagle Mines 013		Agnico Eagle	Laronde	Extension A4	Canada	North America	48.2548	-78.4006	Y		Active	2010	Not Raised	Single raise	18	1500000	3400000	Medium	Canadian Dam Association	CDA			No	No	Yes	Yes	https://s21.q4cdn.com/374334112/files/doc_downloads/Sustainability/TM-Report/Agnico-Eagle-Summary-Tailings-Management-Report-June-2019.pdf	Agnico Eagle Mines		2019	Yes	Both	Yes	Yes	0.485023	3.29167	931.548	Gold
25	14	31071	Agnico Eagle	Agnico Eagle Mines 014		Agnico Eagle	Joutel	TMF North	Canada	North America	49.2936	-78.224	Y		Inactive	1974	Downstream	Downstream	9	4500000	4500000	Medium	Canadian Dam Association	CDA			Yes	No	Yes	Yes	https://s21.q4cdn.com/374334112/files/doc_downloads/Sustainability/TM-Report/Agnico-Eagle-Summary-Tailings-Management-Report-June-2019.pdf	Agnico Eagle Mines		2016	Yes	Both	Yes	Yes	0.271733	3.46667	891.445	Gold
26	14	31071	Agnico Eagle	Agnico Eagle Mines 015		Agnico Eagle	Joutel	TMF South	Canada	North America	49.2914	-78.224	Y		Inactive	1986	Downstream	Downstream	6	2200000	2200000	Medium	Canadian Dam Association	CDA			Yes	No	Yes	Yes	https://s21.q4cdn.com/374334112/files/doc_downloads/Sustainability/TM-Report/Agnico-Eagle-Summary-Tailings-Management-Report-June-2019.pdf	Agnico Eagle Mines		2016	Yes	Both	Yes	Yes	0.272027	3.46667	891.644	Gold
27	15	-1	Agnico Eagle	Agnico Eagle Mines 016		Agnico Eagle	Cobalt	Nova Scotia Tailings Area	Canada	North America	47.3922	-79.6606	Y		Inactive	1992	Not Raised	Single raise	9	240000	240000	Medium	N/A	ND			Yes	No	Yes	Yes	https://s21.q4cdn.com/374334112/files/doc_downloads/Sustainability/TM-Report/Agnico-Eagle-Summary-Tailings-Management-Report-June-2019.pdf	Agnico Eagle Mines		2018	No	Both	Yes	Yes	0.671071	3.50141	850.044
28	16	31122	Anglo American	Anglo American 001	Mountain Province Joint Venture partners	De Beers	Gahcho Kue	Gahcho Kue Area 2 FINE PKC	Canada	North America	63.4636	-109.212	Y	Y	Active	2016	Downstream	Downstream	12	3500000	6880000	Major	Anglo American Technical Standard (AA TS 602 001)	AA			No	2016	Yes	Yes	https://www.angloamerican.com/sustainability/tailings-summary/tailings-database?page=5	Anglo American		2018	Yes	Both	Yes	Yes	0.0355362	4.42612	297.134	Diamonds
29	16	31122	Anglo American	Anglo American 002	Mountain Province Joint Venture partners	De Beers	Gahcho Kue	Gahcho Kue Course PKC Pile	Canada	North America	63.4636	-109.212	Y	Y	Active	2016	Dry stack	Dry-stack	20	2900000	5590000	High	Anglo American Technical Standard (AA TS 602 001)	AA			No	2016	Yes	Yes	https://www.angloamerican.com/sustainability/tailings-summary/tailings-database?page=5	Anglo American		2018	Yes	Both	Yes	Yes	0.0355362	4.42612	297.134	Diamonds
30	17	31428	Anglo American	Anglo American 003	De Beers	De Beers	Victor	Victor Fines PK storage facility	Canada	North America	52.8231	-83.9387	Y	Y	Active	2008	Downstream	Downstream	8	7400000	7400000	Minor	Anglo American Technical Standard (AA TS 602 001); Canadian Dam Safety Association Dam Safety Guidelines (CDA; 2013;2014);Canadian Dam Safety Association Dam Safety Guidelines (CDA; 2013;2014)	AA			No	2004	Yes	Yes	https://www.angloamerican.com/sustainability/tailings-summary/tailings-database?page=5	Anglo American		2018	Yes	Both	Yes	Yes	0.110386	2.86978	614.856	Diamonds
31	17	31428	Anglo American	Anglo American 004	De Beers	De Beers	Victor	Victor Coarse PK & Lo rade Ore Stockpile	Canada	North America	52.8231	-83.9387	Y	Y	Active	2008	Dry stack	Dry-stack	12	5940000	5940000	Minor	Anglo American Technical Standard (AA TS 602 001)	AA			No	2004	Yes	Yes	https://www.angloamerican.com/sustainability/tailings-summary/tailings-database?page=5	Anglo American		2018	Yes	Both	Yes	Yes	0.110386	2.86978	614.856	Diamonds
32	17	31428	Anglo American	Anglo American 005	De Beers	De Beers	Victor	Victor Coarse PK & overburden Stockpile	Canada	North America	52.8078	-83.9258	Y	Y	Active	2008	Dry stack	Dry-stack	14	5400000	5400000	Minor	Anglo American Technical Standard (AA TS 602 001)	AA			No	2004	Yes	Yes	https://www.angloamerican.com/sustainability/tailings-summary/tailings-database?page=5	Anglo American		2018	Yes	Both	Yes	Yes	0.111291	2.86667	611.9	Diamonds
33	18	31139	Anglo American	Anglo American 006	De Beers	De Beers	Snap Lake	Snap Lake North Pile	Canada	North America	63.6053	-110.867	Y	Y	Inactive	2008	Hybrid PK Wasterock	Other	22	3940000	3940000	Minor	Anglo American Technical Standard (AA TS 602 001); CDA; MAC	AA			No	2018	Yes	Yes	https://www.angloamerican.com/sustainability/tailings-summary/tailings-database?page=5	Anglo American		2018	Yes	Both	Yes	Yes	0.0394503	4.60111	287.9	Diamonds
34	19	31409	Anglo American	Anglo American 007	De Beers PonahaloConsolidated Mines	De Beers Consolidated Mines	Venetia	Venetia FRDs	South Africa	Africa	-22.4282	29.2983		Y	Active	1992	Upstream; Centreline	Hybrid	43	55800000	74600000	Major	Anglo American Technical Standard (AA TS 602 001)	AA			Yes	Yes	Yes	Yes	https://www.angloamerican.com/sustainability/tailings-summary/tailings-database?page=5	Anglo American		2018	Yes	Both	Yes	Yes	0.225715	2.17604	358.85	Diamonds
35	19	31409	Anglo American	Anglo American 008	De Beers PonahaloConsolidated Mines	De Beers Consolidated Mines	Venetia	Venetia CRD	South Africa	Africa	-22.4282	29.2983		Y	Active	1992	Dry stack	Dry-stack	42	16400000	29000000	Major	Anglo American Technical Standard (AA TS 602 001)	AA			No	Yes	Yes	Yes	https://www.angloamerican.com/sustainability/tailings-summary/tailings-database?page=5	Anglo American		2018	Yes	Both	Yes	Yes	0.225715	2.17604	358.85	Diamonds
36	20	34146	Anglo American	Anglo American 009	De Beers PonahaloConsolidated Mines	De Beers Consolidated Mines	Voorspoed	Voorspoed FRDs	South Africa	Africa	-27.3883	27.2001		Y	Inactive	2008	Downstream	Downstream	28	5600000	5600000	Moderate	Anglo American Technical Standard (AA TS 602 001)	AA			Yes	Yes	Yes	Yes	https://www.angloamerican.com/sustainability/tailings-summary/tailings-database?page=5	Anglo American		2018	Yes	Both	Yes	Yes	0.0749567	2.56726	614.88	Diamonds
37	20	34146	Anglo American	Anglo American 010	De Beers PonahaloConsolidated Mines	De Beers Consolidated Mines	Voorspoed	Voorspoed CRD	South Africa	Africa	-27.3883	27.2001		Y	Inactive	2008	Dry stack	Dry-stack	40	9000000	9000000	Low	SANS 10286	SANS			No	Yes	Yes	Yes	https://www.angloamerican.com/sustainability/tailings-summary/tailings-database?page=5	Anglo American		2018	Yes	Both	Yes	Yes	0.0749567	2.56726	614.88	Diamonds
38	21	77705	Anglo American	Anglo American 011	De Beers PonahaloConsolidated Mines	West coast resources	Namaqualand	Namaqualand AK3 FRD	South Africa	Africa	-29.6422	17.0409		Y	Inactive	1972	Downstream	Downstream	27	29000000	29000000	Major	Anglo American Technical Standard (AA TS 602 001)	AA			Yes	Yes	Yes	No	https://www.angloamerican.com/sustainability/tailings-summary/tailings-database?page=5	Anglo American		2013	No	Internal	Yes	Yes	-9999	4.42914	101.113	Diamonds
39	21	77705	Anglo American	Anglo American 012	De Beers PonahaloConsolidated Mines	West coast resources	Namaqualand	Namaqualand AK3 CRD	South Africa	Africa	-29.6471	17.0446		Y	Inactive	1972	Dry stack	Dry-stack	51	11100000	11100000	Low	SANS 10286	SANS			No	Yes	Yes	No	https://www.angloamerican.com/sustainability/tailings-summary/tailings-database?page=5	Anglo American		2013	No	Internal	Yes	Yes	-9999	-9999	-3.79e+306	Diamonds
40	21	77705	Anglo American	Anglo American 013	De Beers PonahaloConsolidated Mines	West coast resources	Namaqualand	Namaqualand Bulk Sample Plant FRD	South Africa	Africa	-29.5896	17.0342		Y	Inactive	1975	N/A	Other		N/A	N/A	Minor	Anglo American Technical Standard (AA TS 602 001)	AA			No	Yes	Yes	No	https://www.angloamerican.com/sustainability/tailings-summary/tailings-database?page=5	Anglo American		2013	No	Internal	Yes	Yes	-9999	4.62635	85.3326	Diamonds
41	21	77705	Anglo American	Anglo American 014	De Beers PonahaloConsolidated Mines	West coast resources	Namaqualand	Namaqualand Bulk Sample CRD	South Africa	Africa	-29.5866	17.0415		Y	Inactive	1975	Dry stack	Dry-stack	34	2600000	2600000	Low	SANS 10286	SANS			No	Yes	Yes	No	https://www.angloamerican.com/sustainability/tailings-summary/tailings-database?page=5	Anglo American		2013	No	Internal	Yes	Yes	-9999	4.65644	83.3693	Diamonds
42	21	77705	Anglo American	Anglo American 015	De Beers PonahaloConsolidated Mines	West coast resources	Namaqualand	Namaqualand Tweepad FRD	South Africa	Africa	-29.4562	17.0014		Y	Inactive	1980	Downstream	Downstream	9	23000000	23000000	Moderate	Anglo American Technical Standard (AA TS 602 001)	AA			Yes	Yes	Yes	No	https://www.angloamerican.com/sustainability/tailings-summary/tailings-database?page=5	Anglo American		2013	No	Internal	Yes	Yes	-9999	4.72379	75.2335	Diamonds
43	21	77705	Anglo American	Anglo American 016	De Beers PonahaloConsolidated Mines	West coast resources	Namaqualand	Namaqualand Tweepad CRD	South Africa	Africa	-29.4526	17.0218		Y	Inactive	1980	Dry stack	Dry-stack	66	16000000	16000000	Low	SANS 10286	SANS			No	Yes	Yes	No	https://www.angloamerican.com/sustainability/tailings-summary/tailings-database?page=5	Anglo American		2013	No	Internal	Yes	Yes	-9999	4.70393	77.3714	Diamonds
44	22	31546	Anglo American	Anglo American 017	De Beers PonahaloConsolidated Mines	Anglo American	Oaks	The Oaks Paste Paddocks	South Africa	Africa	-22.956	28.3114		Y	Closed	1998	Downstream	Downstream	20	500000	500000	Low	SANS 10286	SANS			No	Yes	Yes	Yes	https://www.angloamerican.com/sustainability/tailings-summary/tailings-database?page=5	Anglo American		2013	No	Both	Yes	Yes	0.158053	2.29731	425.418	Diamonds
45	22	31546	Anglo American	Anglo American 018	De Beers PonahaloConsolidated Mines	Anglo American	Oaks	The Oaks Pase & Tailings (Coarse) Co- disposal Residue Paddocks	South Africa	Africa	-22.9576	28.3124		Y	Closed	1998	Downstream	Downstream	20	1040000	1040000	Low	SANS 10286	SANS			No	Yes	Yes	Yes	https://www.angloamerican.com/sustainability/tailings-summary/tailings-database?page=5	Anglo American		2013	No	Both	Yes	Yes	0.15777	2.30182	425.554	Diamonds
46	23	38316	Anglo American; Metallurgical Coal	Anglo American 019	Moranbah North Coal Pty Ltd Moranbah North Coal (No 2) Pty Ltd Mitsui Moranbah North Investment Pty Ltd JFEMA Moranbah North Pty Ltd NS Moranbah North Pty Ltd NS Coal (Moranbah North) Pty Ltd NS Moranbah North Pty Ltd Shinsho Moranbah Coal Pty Ltd	Anglo Coal (Moranbah North Management) Pty Limite	Moranbah	Moranbah North Mine - Co-Disposal Area / CDA	Australia	Oceania	-21.872	147.948	Y	Y	Active	1998	Upstream	Upstream	34	15500000	33455000	Significant	Queensland - Dept. of Env & Science/ Anglo American Technical Standard (AA TS 602 001)	ANCOLD	High	AA	Yes	Yes	Yes	Yes	https://www.angloamerican.com/sustainability/tailings-summary/tailings-database?page=5	Anglo American		2018	Yes	Both	Yes	Yes	0.584909	2.39285	609.155	Coal
47	25	38312	Anglo American; Metallurgical Coal	Anglo American 020	Anglo Coal (German Creek) Pty Ltd Jena Pty Ltd Mitsui German Creek Investment Pty Ltd	Anglo Coal (Capcoal Management ) Pty Ltd	Capcoal	Capcoal / Pit C Tailings Dam	Australia	Oceania	-22.922	148.57	Y	Y	Active	2013	In-pit	In-pit/landform	14	5120000	0	Significant	Queensland - Dept. of Env & Science/ Anglo American Technical Standard (AA TS 602 001)	ANCOLD	Moderate	AA	No	Yes	Yes	Yes	https://www.angloamerican.com/sustainability/tailings-summary/tailings-database?page=5	Anglo American		2018	Yes	Both	Yes	Yes	0.505369	2.24273	629.024	Coal
48	25	38312	Anglo American; Metallurgical Coal	Anglo American 021	Anglo Coal (German Creek) Pty Ltd Jena Pty Ltd Mitsui German Creek Investment Pty Ltd	Anglo Coal (Capcoal Management ) Pty Ltd	Capcoal	Capcoal / Pit B1 Tailings Dam	Australia	Oceania	-22.962	148.552	Y	Y	Inactive	2005	In-pit	In-pit/landform	30	30000	30000	Significant	Queensland - Dept. of Env & Science/ Anglo American Technical Standard (AA TS 602 001)	ANCOLD	Moderate	AA	No	Yes	No	No	https://www.angloamerican.com/sustainability/tailings-summary/tailings-database?page=5	Anglo American		2018	No	Both	Yes	Yes	0.497099	2.26137	650.359	Coal
49	25	38312	Anglo American; Metallurgical Coal	Anglo American 022	Anglo Coal (German Creek) Pty Ltd Jena Pty Ltd Mitsui German Creek Investment Pty Ltd	Anglo Coal (Capcoal Management ) Pty Ltd	Capcoal	Capcoal / Pit B2 Tailings Dam	Australia	Oceania	-22.95	148.556	Y	Y	Inactive	2005	In-pit	In-pit/landform	34	550000	550000	Significant	Queensland - Dept. of Env & Science/ Anglo American Technical Standard (AA TS 602 001)	ANCOLD	Moderate	AA	No	Yes	No	No	https://www.angloamerican.com/sustainability/tailings-summary/tailings-database?page=5	Anglo American		2018	No	Both	Yes	Yes	0.499325	2.28242	622.66	Coal
50	25	38312	Anglo American; Metallurgical Coal	Anglo American 023	Anglo Coal (German Creek) Pty Ltd Jena Pty Ltd Mitsui German Creek Investment Pty Ltd	Anglo Coal (Capcoal Management ) Pty Ltd	Capcoal	Capcoal / Pit D Tailings Dam North	Australia	Oceania	-22.888	148.566	Y	Y	Inactive	2009	In-pit	In-pit/landform	22	695000	695000	Significant	Queensland - Dept. of Env & Science/ Anglo American Technical Standard (AA TS 602 001)	ANCOLD	Moderate	AA	No	Yes	No	No	https://www.angloamerican.com/sustainability/tailings-summary/tailings-database?page=5	Anglo American		2018	No	Both	Yes	Yes	0.509065	2.28079	643.71	Coal
51	25	38312	Anglo American; Metallurgical Coal	Anglo American 024	Anglo Coal (German Creek) Pty Ltd Jena Pty Ltd Mitsui German Creek Investment Pty Ltd	Anglo Coal (Capcoal Management ) Pty Ltd	Capcoal	Capcoal / Pit D Tailings Dam South	Australia	Oceania	-22.888	148.566	Y	Y	Inactive	2009	In-pit	In-pit/landform	34	3204000	3204000	Significant	Queensland - Dept. of Env & Science/ Anglo American Technical Standard (AA TS 602 001)	ANCOLD	Moderate	AA	No	Yes	No	No	https://www.angloamerican.com/sustainability/tailings-summary/tailings-database?page=5	Anglo American		2018	No	Both	Yes	Yes	0.509065	2.28079	643.71	Coal
52	25	38312	Anglo American; Metallurgical Coal	Anglo American 025	Anglo Coal (German Creek) Pty Ltd Jena Pty Ltd Mitsui German Creek Investment Pty Ltd	Anglo Coal (Capcoal Management ) Pty Ltd	Capcoal	Capcoal / Pit OFMine affected water	Australia	Oceania	-22.965	148.56	Y	Y	Inactive	2019	In-pit	In-pit/landform		0	7414000	Significant	Queensland - Dept. of Env & Science/ Anglo American Technical Standard (AA TS 602 001)	ANCOLD	Moderate	AA	No	N/A	Yes	Yes	https://www.angloamerican.com/sustainability/tailings-summary/tailings-database?page=5	Anglo American		2019	Yes	Both	Yes	Yes	0.498115	2.25658	637.6	Coal
53	25	38312	Anglo American; Metallurgical Coal	Anglo American 026	Anglo Coal (German Creek) Pty Ltd Jena Pty Ltd Mitsui German Creek Investment Pty Ltd	Anglo Coal (Capcoal Management ) Pty Ltd	Capcoal	Capcoal /Old Tailings Dam	Australia	Oceania	-22.888	148.566	Y	Y	Closed	1980	Centreline	Centreline		0	0	NA	Queensland - Dept. of Env & Science/ Anglo American Technical Standard (AA TS 602 001)	ANCOLD	NA	AA	No	N/A	no	no	https://www.angloamerican.com/sustainability/tailings-summary/tailings-database?page=5	Anglo American		N/A	yes	Internal	yes	yes	0.509065	2.28079	643.71	Coal
53.5	691	38312	Anglo American; Metallurgical Coal	Anglo American 027	Anglo Coal (Dawson) Ltd;Mitsui Moura Investment Pty Ltd	Anglo Coal (DawsonManagement ) Pty Ltd	Dawson	Dawson Nth TSF Cell 3	Australia	Oceania	-24.563	150.051	Y	Y	Active	2015	In-pit	In-pit/landform		710000	1024000	Low	Queensland - Dept. of Env & Science/ Anglo American Technical Standard (AA TS 602 001)	ANCOLD	Moderate	AA	No	Yes	Yes	Yes	https://www.angloamerican.com/sustainability/tailings-summary/tailings-database?page=5	Anglo American		2018	Yes	Both	Yes	Yes	0.509065	2.28079	643.71	Coal
54	691	38312	Anglo American; Metallurgical Coal	Anglo American 028	Anglo Coal (Dawson) Ltd;Mitsui Moura Investment Pty Ltd	Anglo Coal (DawsonManagement ) Pty Ltd	Dawson	Dawson Nth TSF Cell 2	Australia	Oceania	-24.5	149.604	Y	Y	Inactive	2011	In-pit	In-pit/landform		1800000	1800000	Low	Queensland - Dept. of Env & Science/ Anglo American Technical Standard (AA TS 602 001)	ANCOLD	Minor	AA	No	Yes	No	No	https://www.angloamerican.com/sustainability/tailings-summary/tailings-database?page=5	Anglo American		2018	No	Both	Yes	Yes	0.590858	2.22925	641.43	Coal
55	691	38312	Anglo American; Metallurgical Coal	Anglo American 029	Anglo Coal (Dawson) Ltd;Mitsui Moura Investment Pty Ltd	Anglo Coal (DawsonManagement ) Pty Ltd	Dawson	Dawson 2A TSF	Australia	Oceania	-24.55	150.038	Y	Y	Inactive	2003	In-pit	In-pit/landform		2111000	2111000	Low	Queensland - Dept. of Env & Science/ Anglo American Technical Standard (AA TS 602 001)	ANCOLD	Moderate	AA	No	Yes	No	No	https://www.angloamerican.com/sustainability/tailings-summary/tailings-database?page=5	Anglo American		2018	No	Both	Yes	Yes	0.696273	2.25075	622.43	Coal
56	691	38312	Anglo American; Metallurgical Coal	Anglo American 030	Anglo Coal (Dawson) Ltd;Mitsui Moura Investment Pty Ltd	Anglo Coal (DawsonManagement ) Pty Ltd	Dawson	Dawson Nth Cell 1 TSF	Australia	Oceania	-24.507	150.059	Y	Y	Inactive	2010	In-pit	In-pit/landform		121000	121000	Low	Queensland - Dept. of Env & Science/ Anglo American Technical Standard (AA TS 602 001)	ANCOLD	Insignificant	AA	No	Yes	No	No	https://www.angloamerican.com/sustainability/tailings-summary/tailings-database?page=5	Anglo American		2018	No	Both	Yes	Yes	0.704449	2.29255	645.725	Coal
57	691	38312	Anglo American; Metallurgical Coal	Anglo American 031	Anglo Coal (Dawson) Ltd;Mitsui Moura Investment Pty Ltd	Anglo Coal (DawsonManagement ) Pty Ltd	Dawson	Dawson 1B South TSF	Australia	Oceania	-24.557	149.959	Y	Y	Inactive	1995	In-pit	In-pit/landform		1070000	1070000	Low	Queensland - Dept. of Env & Science/ Anglo American Technical Standard (AA TS 602 001)	ANCOLD	High	AA	No	Yes	No	No	https://www.angloamerican.com/sustainability/tailings-summary/tailings-database?page=5	Anglo American		2018	No	Both	Yes	Yes	0.675441	2.28307	664.003	Coal
58	691	38312	Anglo American; Metallurgical Coal	Anglo American 032	Anglo Coal (Dawson) Ltd;Mitsui Moura Investment Pty Ltd	Anglo Coal (DawsonManagement ) Pty Ltd	Dawson	Dawson Pit 2D TSF	Australia	Oceania	-24.556	150.055	Y	Y	Inactive	2002	In-pit	In-pit/landform		855000	855000	Low	Queensland - Dept. of Env & Science/ Anglo American Technical Standard (AA TS 602 001)	ANCOLD	Minor	AA	No	Yes	No	No	https://www.angloamerican.com/sustainability/tailings-summary/tailings-database?page=5	Anglo American		2018	No	Both	Yes	Yes	0.70029	2.28837	662	Coal
59	26	26723	Anglo American	Anglo American 033	Anglo American;Inversiones Mineras Becrux SpA (Codelco/Mitsui);Mitsubishi	Anglo American	Los Bronces	Perez Caldera	Chile	South America	-33.2231	-70.3439	Y	Y	Inactive	1950	Landform; Downstream	Hybrid	110	50000000	35000000	Major	Anglo American Technical Standard (AA TS 602 001)	AA			Yes	Yes	Yes	Yes	https://www.angloamerican.com/sustainability/tailings-summary/tailings-database?page=5	Anglo American		2018	Yes	Both	Yes	Yes	3.7883	4.31188	375.642	Copper
60	26	26723	Anglo American	Anglo American 034	Anglo American;Inversiones Mineras Becrux SpA (Codelco/Mitsui);Mitsubishi	Anglo American	Los Bronces	Las Tortolas	Chile	South America	-33.1239	-70.7322	Y	Y	Active	1994	Downstream	Downstream	100	480000000	700000000	Major	Anglo American Technical Standard (AA TS 602 001)	AA			No	Yes	Yes	Yes	https://www.angloamerican.com/sustainability/tailings-summary/tailings-database?page=5	Anglo American		2018	Yes	Both	Yes	Yes	4.22267	2.05699	433.459	Copper
61	27	26722	Anglo American	Anglo American 035	Anglo American;Inversiones Mineras Becrux SpA (Codelco/Mitsui);Mitsubishi	Anglo American	El Soldado	Dams No. 1 and 2.	Chile	South America	-32.6642	-71.1472	Y	Y	Inactive	1960	Landform	In-pit/landform	25	3300000	3300000	High	Anglo American Technical Standard (AA TS 602 001)	AA			Yes	No	Yes	Yes	https://www.angloamerican.com/sustainability/tailings-summary/tailings-database?page=5	Anglo American		2017	No	Both	No	No	4.88282	2.43139	296.967	Copper
62	27	26722	Anglo American	Anglo American 036	Anglo American;Inversiones Mineras Becrux SpA (Codelco/Mitsui);Mitsubishi	Anglo American	El Soldado	Dam No. 3	Chile	South America	-32.6694	-71.1442	Y	Y	Inactive	1965	Downstream	Downstream	20	1000000	1000000	Moderate	Anglo American Technical Standard (AA TS 602 001)	AA			No	No	Yes	Yes	https://www.angloamerican.com/sustainability/tailings-summary/tailings-database?page=5	Anglo American		2017	No	Both	No	No	4.87954	2.44056	298.133	Copper
63	27	26722	Anglo American	Anglo American 037	Anglo American;Inversiones Mineras Becrux SpA (Codelco/Mitsui);Mitsubishi	Anglo American	El Soldado	Dam No. 4	Chile	South America	-32.6586	-71.1653	Y	Y	Inactive	1970	Downstream	Downstream	65	53000000	53000000	Major	Anglo American Technical Standard (AA TS 602 001)	AA			No	Yes	Yes	Yes	https://www.angloamerican.com/sustainability/tailings-summary/tailings-database?page=5	Anglo American		2018	Yes	Both	Yes	Yes	4.91157	2.47778	303.311	Copper
64	27	26722	Anglo American	Anglo American 038	Anglo American;Inversiones Mineras Becrux SpA (Codelco/Mitsui);Mitsubishi	Anglo American	El Soldado	El Torito	Chile	South America	-32.6406	-71.1622	Y	Y	Active	1993	Centreline; Downstream	Hybrid	91	130000000	160000000	Major/Moderate	Anglo American Technical Standard (AA TS 602 001)	AA			Yes	Yes	Yes	Yes	https://www.angloamerican.com/sustainability/tailings-summary/tailings-database?page=5	Anglo American		2018	Yes	Both	Yes	Yes	4.8986	2.42694	315.851	Copper
65	28	61834	Anglo American	Anglo American 039	Anglo American;Inversiones Mineras Becrux SpA (Codelco/Mitsui);Mitsubishi	Anglo American	Chagres	Chagres Slag Heap	Chile	South America	-32.8028	-70.955	Y	Y	Active	1960	Dry stack	Dry-stack	25	861435	1000000	Minor	Anglo American Technical Standard (AA TS 602 001)	AA			No	No	No	Yes	https://www.angloamerican.com/sustainability/tailings-summary/tailings-database?page=5	Anglo American		2018	Yes	Both	Yes	Yes	4.59065	2.05014	311.4	Copper
66	29	34439	Anglo American	Anglo American 040		Anglo American	Minas Rio	Serro da Sapo Tailings Dam	Brazil	South America	-18.8608	-43.4047		Y	Active	2014	Downstream	Downstream	42	43000000	135000000	Major	Anglo American Technical Standard (AA TS 602 001)	AA			No	Yes	Yes	Yes	https://www.angloamerican.com/sustainability/tailings-summary/tailings-database?page=5	Anglo American		2019	Yes	Both	Yes	Yes	0.01	1.09167	1396.65	Iron Ore
67	30	28021	Anglo American	Anglo American 041		Anglo American	Codemin	Codemin: Dust Reservoir No 1	Brazil	South America	-14.1494	-48.3419		Y	Active	1982	N/A	Other	10	487891	500000	Low	National Dams Security Policy: law No 12.334/2010.	BRA			No	No	Yes	Yes	https://www.angloamerican.com/sustainability/tailings-summary/tailings-database?page=5	Anglo American		2018	Yes	Both	Yes	Yes	0.01	1.48217	1508.43	Nickel
68	30	28021	Anglo American	Anglo American 042		Anglo American	Codemin	Codemin: Dust Reservoir No 3	Brazil	South America	-14.1472	-48.3419		Y	Active	1982	N/A	Other	10	128596	130000	Low	National Dams Security Policy: law No 12.334/2010.	BRA			No	No	No	Yes	https://www.angloamerican.com/sustainability/tailings-summary/tailings-database?page=5	Anglo American		2018	Yes	Both	Yes	Yes	0.01	1.48083	1505.33	Nickel
70	30	28021	Anglo American	Anglo American 044		Anglo American	Codemin	Codemin: Slag Pile No. 1	Brazil	South America	-14.1511	-48.3456		Y	Inactive	1975	Dry stack	Dry-stack	45	3500000	0	Moderate	Anglo American Technical Standard (AA TS 602 001)	AA			No	No	Yes	No	https://www.angloamerican.com/sustainability/tailings-summary/tailings-database?page=5	Anglo American		2017	No	Both	Yes	Yes	0.01	1.50086	1516.77	Nickel
71	30	28021	Anglo American	Anglo American 045		Anglo American	Codemin	Codemin: Slag Pile No. 2	Brazil	South America	-14.1572	-48.3433		Y	Active	2002	Dry stack	Dry-stack	60	3800000	2000000	High	Anglo American Technical Standard (AA TS 602 001)	AA			No	No	Yes	No	https://www.angloamerican.com/sustainability/tailings-summary/tailings-database?page=5	Anglo American		2017	Yes	Both	No	Yes	0.01	1.48906	1517.02	Nickel
72	31	31041	Anglo American	Anglo American 046		Anglo American	Barro Alto	Slag Pile No. 1	Brazil	South America	-15.0894	-48.3381		Y	Active	2009	Dry stack	Dry-stack	80	7400000	1260000	High	Anglo American Technical Standard (AA TS 602 001)	AA			No	No	Yes	Yes	https://www.angloamerican.com/sustainability/tailings-summary/tailings-database?page=5	Anglo American		2018	Yes	Both	Yes	Yes	0.01	1.53596	1465.37	Nickel
73	32	31835	Anglo American	Anglo American 047	Anglo American Plc; Industrial Development Corp. of South Africa Ltd; Public Investment Corporation (SOC); Blackrock Investment Management; RMB Morgan Stanley * as at 15 March 2019	Kumba Iron Ore	Sishen Mine	Sishen Mine (DMS Dams 1 to 4 and JIGinfill Legs 1 to 4)	South Africa	Africa	-27.7427	23.0404		Y	Active	1978	Upstream	Upstream	18	38000000	46500000	Major	Anglo American Technical Standard (AA TS 602 001)	AA			No	Yes	Yes	Yes	https://www.angloamerican.com/sustainability/tailings-summary/tailings-database?page=5	Anglo American			Yes	Both	Yes	Yes	0.0892681	2.62004	376.595	Iron Ore
74	32	31835	Anglo American	Anglo American 048	Anglo American Plc; Industrial Development Corp. of South Africa Ltd; Public Investment Corporation (SOC); Blackrock Investment Management; RMB Morgan Stanley * as at 15 March 2019	Kumba Iron Ore	Sishen Mine	Sishen Mine Dormant Tailings Storage Facility 1 (near pit)	South Africa	Africa	-27.7619	22.9794		Y	Inactive		Upstream	Upstream	3	Unknown	0	Moderate	Anglo American Technical Standard (AA TS 602 001)	AA			No	No	Yes	No	https://www.angloamerican.com/sustainability/tailings-summary/tailings-database?page=5	Anglo American			No	Both	Yes	No	0.0883657	2.62385	370.923	Iron Ore
75	32	31835	Anglo American	Anglo American 049	Anglo American Plc; Industrial Development Corp. of South Africa Ltd; Public Investment Corporation (SOC); Blackrock Investment Management; RMB Morgan Stanley * as at 15 March 2019	Kumba Iron Ore	Sishen Mine	Sishen Mine Dormant Tailings Storage Facility 2	South Africa	Africa	-27.7749	22.9673		Y	Inactive		Upstream	Upstream	4	Unknown	0	Minor	Anglo American Technical Standard (AA TS 602 001)	AA			No	No	Yes	No	https://www.angloamerican.com/sustainability/tailings-summary/tailings-database?page=5	Anglo American			No	Both	Yes	No	0.0887097	2.61434	367.358	Iron Ore
76	33	31858	Anglo American	Anglo American 050	Anglo American Plc; Industrial Development Corp. of South Africa Ltd; Public Investment Corporation (SOC); Blackrock Investment Management; RMB Morgan Stanley * as at 15 March 2019	Kumba Iron Ore	Kolomela Mine	Kolomela Mine Tailings Facility	South Africa	Africa	-28.3807	22.9461		Y	Active	2011	Water Retaining	Other	10	53000	110000	Moderate	Anglo American Technical Standard (AA TS 602 001)	AA			No	Yes	Yes	Yes	https://www.angloamerican.com/sustainability/tailings-summary/tailings-database?page=5	Anglo American			Yes	Both	Yes	No	0.141503	2.72023	329.027	Iron Ore
77	34	38335	Anglo American	Anglo American 051		Anglo Operations (Pty) Ltd.	Goedehoop	Bank 2 Co-disposal	South Africa	Africa	-25.9653	29.4553		Y	Active	1982	Downstream; Upstream	Hybrid	60	31310000	39350000	Major	Anglo American Technical Standard (AA TS 602 001)	AA			No	Yes	Yes	Yes	https://www.angloamerican.com/sustainability/tailings-summary/tailings-database?page=5	Anglo American		2013	Yes	Both	Yes	Yes	0.100917	2.33444	686.667	Coal
78	34	38335	Anglo American	Anglo American 052		Anglo Operations (Pty) Ltd.	Goedehoop	Bank 5 Co-disposal	South Africa	Africa	-26.0075	29.4583		Y	Closed	1948	Upstream; Downstream	Hybrid	36	3000000	3000000	High	Anglo American Technical Standard (AA TS 602 001)	AA			No	No	Yes	Yes	https://www.angloamerican.com/sustainability/tailings-summary/tailings-database?page=5	Anglo American		2012	Yes	Both	Yes	Yes	0.103988	2.37417	677.1	Coal
79	34	38335	Anglo American	Anglo American 053		Anglo Operations (Pty) Ltd.	Goedehoop	Schoonie Dump	South Africa	Africa	-25.9853	29.4442		Y	Closed	1953	Dry stack	Dry-stack	31	700000	700000	Insignificant	Anglo American Technical Standard (AA TS 602 001)	AA			No	No	Yes	Yes	https://www.angloamerican.com/sustainability/tailings-summary/tailings-database?page=5	Anglo American		2012	Yes	Both	Yes	Yes	0.101706	2.34667	689.88	Coal
80	34	38335	Anglo American	Anglo American 054		Anglo Operations (Pty) Ltd.	Goedehoop	Goedehoop Co-disposal	South Africa	Africa	-26.0947	29.4286		Y	Active	1982	Downstream	Downstream	54	28000000	31590000	Major	Anglo American Technical Standard (AA TS 602 001)	AA			No	Yes	Yes	Yes	https://www.angloamerican.com/sustainability/tailings-summary/tailings-database?page=5	Anglo American		2013	Yes	Both	Yes	Yes	0.108399	2.38263	681.991	Coal
81	34	38335	Anglo American	Anglo American 055		Anglo Operations (Pty) Ltd.	Goedehoop	Old Springbok No.1	South Africa	Africa	-26.0872	29.4983		Y	Closed	1952	Dry stack	Dry-stack	39	2500000	2500000	Moderate	Anglo American Technical Standard (AA TS 602 001)	AA			No	No	Yes	Yes	https://www.angloamerican.com/sustainability/tailings-summary/tailings-database?page=5	Anglo American		2012	Yes	Both	Yes	Yes	0.11244	2.39156	686.447	Coal
82	34	38335	Anglo American	Anglo American 056		Anglo Operations (Pty) Ltd.	Goedehoop	Old Springbok No.2	South Africa	Africa	-26.0917	29.3356		Y	Closed	1973	Dry stack	Dry-stack	13	1250000	1250000	Moderate	Anglo American Technical Standard (AA TS 602 001)	AA			No	No	Yes	Yes	https://www.angloamerican.com/sustainability/tailings-summary/tailings-database?page=5	Anglo American		2012	Yes	Both	Yes	Yes	0.102358	2.38944	674.45	Coal
83	34	38335	Anglo American	Anglo American 057		Anglo Operations (Pty) Ltd.	Goedehoop	Klein Shaft	South Africa	Africa	-26.0475	29.3089		Y	Closed	1982	Dry stack	Dry-stack	14	500000	500000	Insignificant	Anglo American Technical Standard (AA TS 602 001)	AA			No	No	Yes	Yes	https://www.angloamerican.com/sustainability/tailings-summary/tailings-database?page=5	Anglo American		2012	Yes	Both	Yes	Yes	0.0982071	2.42083	696.187	Coal
84	34	38335	Anglo American	Anglo American 058		Anglo Operations (Pty) Ltd.	Goedehoop	Old Slurry Dams	South Africa	Africa	-26.1044	29.4197		Y	Active	1995	Downstream	Downstream	6	130000	130000	Minor	Anglo American Technical Standard (AA TS 602 001)	AA			No	No	Yes	No	https://www.angloamerican.com/sustainability/tailings-summary/tailings-database?page=5	Anglo American		2012	No	Both	Yes	Yes	0.108529	2.36874	682.124	Coal
85	34	38335	Anglo American	Anglo American 059		Anglo Operations (Pty) Ltd.	Goedehoop	Hope Dump	South Africa	Africa	-26.1203	29.3981		Y	Closed	1967	N/A	Other	28	6900000	6900000	Moderate	Anglo American Technical Standard (AA TS 602 001)	AA			No	No	Yes	Yes	https://www.angloamerican.com/sustainability/tailings-summary/tailings-database?page=5	Anglo American		2012	Yes	Both	Yes	Yes	0.10822	2.39604	694.364	Coal
86	35	38348	Anglo American	Anglo American 060		Anglo Operations (Pty) Ltd.	Khwezela	Klippan Co-disposal	South Africa	Africa	-25.9889	29.2122		Y	Active	1982	Downstream; Upstream	Hybrid	37	39310000	48840000	Major	Anglo American Technical Standard (AA TS 602 001)	AA			No	Yes	Yes	Yes	https://www.angloamerican.com/sustainability/tailings-summary/tailings-database?page=5	Anglo American		2013	Yes	Both	Yes	Yes	0.0904478	2.42255	699.356	Coal
87	35	38348	Anglo American	Anglo American 061		Anglo Operations (Pty) Ltd.	Khwezela	Landau 1 Dump	South Africa	Africa	-25.9228	29.1878		Y	Inactive	1915	Dry stack	Dry-stack	2	200000	200000	Minor	Anglo American Technical Standard (AA TS 602 001)	AA			No	No	Yes	Yes	https://www.angloamerican.com/sustainability/tailings-summary/tailings-database?page=5	Anglo American		2011	No	Both	Yes	Yes	0.0867708	2.40188	699.606	Coal
88	35	38348	Anglo American	Anglo American 062		Anglo Operations (Pty) Ltd.	Khwezela	Landau 2 Dump	South Africa	Africa	-25.9225	29.2069		Y	Inactive	1970	Dry stack	Dry-stack	24	2000000	2000000	Minor	Anglo American Technical Standard (AA TS 602 001)	AA			No	No	Yes	No	https://www.angloamerican.com/sustainability/tailings-summary/tailings-database?page=5	Anglo American		2011	No	Both	Yes	Yes	0.0875295	2.39444	700.933	Coal
89	35	38348	Anglo American	Anglo American 063		Anglo Operations (Pty) Ltd.	Khwezela	Klipfontein Dump	South Africa	Africa	-25.9406	29.2136		Y	Active	1975	Dry stack	Dry-stack	45	10000000	5000000	Moderate	Anglo American Technical Standard (AA TS 602 001)	AA			No	No	Yes	Yes	https://www.angloamerican.com/sustainability/tailings-summary/tailings-database?page=5	Anglo American		2011	Yes	Both	Yes	Yes	0.0884368	2.40041	697.051	Coal
90	35	38348	Anglo American	Anglo American 064		Anglo Operations (Pty) Ltd.	Khwezela	Slurry Dam 4	South Africa	Africa	-26.0233	29.4039		Y	Closed	1982	Downstream	Downstream	5	3000000	3000000	Minor	Anglo American Technical Standard (AA TS 602 001)	AA			No	No	Yes	Yes	https://www.angloamerican.com/sustainability/tailings-summary/tailings-database?page=5	Anglo American		2010	No	Both	Yes	Yes	0.10206	2.38372	678.113	Coal
91	35	38348	Anglo American	Anglo American 065		Anglo Operations (Pty) Ltd.	Khwezela	Slurry Dam 5	South Africa	Africa	-26.0347	29.4203		Y	Closed	1982	Downstream	Downstream	5	3000000	3000000	Minor	Anglo American Technical Standard (AA TS 602 001)	AA			No	No	Yes	Yes	https://www.angloamerican.com/sustainability/tailings-summary/tailings-database?page=5	Anglo American		2010	No	Both	Yes	Yes	0.103692	2.37963	675.022	Coal
92	35	38348	Anglo American	Anglo American 066		Anglo Operations (Pty) Ltd.	Khwezela	Kleinkopje Dump/Roof Coal Dump combined	South Africa	Africa	-26.0217	29.2214		Y	Active	1982	Dry stack	Dry-stack	46	13100000	0	Moderate	Anglo American Technical Standard (AA TS 602 001)	AA			No	No	Yes	Yes	https://www.angloamerican.com/sustainability/tailings-summary/tailings-database?page=5	Anglo American		2010	Yes	Both	Yes	Yes	0.0923538	2.39211	684.5	Coal
93	35	38348	Anglo American	Anglo American 067		Anglo Operations (Pty) Ltd.	Khwezela	Old Navigation Dump	South Africa	Africa	-25.9114	29.1617		Y	Inactive	1897	Dry stack	Dry-stack	36	5700000	5700000	Minor	Anglo American Technical Standard (AA TS 602 001)	AA			No	No	Yes	No	https://www.angloamerican.com/sustainability/tailings-summary/tailings-database?page=5	Anglo American		2011	No	Both	Yes	Yes	0.0853615	2.3735	699.807	Coal
94	35	38348	Anglo American	Anglo American 068		Anglo Operations (Pty) Ltd.	Khwezela	Anglo French	South Africa	Africa	-25.935	29.1489		Y	Inactive	1919	Dry stack	Dry-stack	22	180000	180000	Minor	Anglo American Technical Standard (AA TS 602 001)	AA			No	No	Yes	No	https://www.angloamerican.com/sustainability/tailings-summary/tailings-database?page=5	Anglo American		2011	No	Both	Yes	Yes	0.0855911	2.39803	696.483	Coal
95	35	38348	Anglo American	Anglo American 069		Anglo Operations (Pty) Ltd.	Khwezela	Blaauwkrantz Co- disposal (North ext. and old combined)	South Africa	Africa	-25.9278	29.1558		Y	Active	1982	Downstream	Downstream	50	37550000	47760000	Major	Anglo American Technical Standard (AA TS 602 001)	AA			No	Yes	Yes	Yes	https://www.angloamerican.com/sustainability/tailings-summary/tailings-database?page=5	Anglo American		2013	Yes	Both	Yes	Yes	0.085647	2.41528	705.1	Coal
96	36	38330	Anglo American	Anglo American 070		Anglo Operations (Pty) Ltd.	Greenside	Greenside Co-disposal.	South Africa	Africa	-25.9614	29.1869		Y	Active	1998	Downstream; Centreline	Hybrid	64	37300000	43240000	Major	Anglo American Technical Standard (AA TS 602 001)	AA			No	Yes	Yes	Yes	https://www.angloamerican.com/sustainability/tailings-summary/tailings-database?page=5	Anglo American		2011	Yes	Both	Yes	Yes	0.0881337	2.4027	705.102	Coal
97	36	38330	Anglo American	Anglo American 071		Anglo Operations (Pty) Ltd.	Greenside	Clydesdale Dump	South Africa	Africa	-25.9467	29.1611		Y	Inactive	1998	Dry stack	Dry-stack	10	100000	100000	Minor	Anglo American Technical Standard (AA TS 602 001)	AA			No	No	Yes	No	https://www.angloamerican.com/sustainability/tailings-summary/tailings-database?page=5	Anglo American		2008	No	Both	Yes	Yes	0.0864607	2.40653	695.117	Coal
98	37	38352	Anglo American	Anglo American 072	Anglo South Africa Capital; Exxaro	Mafube Colliery (Pty) Ltd	Mafube	Mafube Discards Dump	South Africa	Africa	-25.8097	29.7542		Y	Active	2008	Dry stack	Dry-stack	30	3840000	8530000	Moderate	Anglo American Technical Standard (AA TS 602 001)	AA			No	No	Yes	Yes	https://www.angloamerican.com/sustainability/tailings-summary/tailings-database?page=5	Anglo American		2008	Yes	Both	Yes	Yes	0.103268	2.39444	708.667	Coal
99	37	38352	Anglo American	Anglo American 073	Anglo South Africa Capital; Exxaro	Mafube Colliery (Pty) Ltd	Mafube	Mafube De-watered Fines Dump	South Africa	Africa	-25.8092	29.7578		Y	Active	2008	Dry stack	Dry-stack	25	4500000	0	High	Anglo American Technical Standard (AA TS 602 001)	AA			No	No	Yes	No	https://www.angloamerican.com/sustainability/tailings-summary/tailings-database?page=5	Anglo American			No	Both	Yes	Yes	0.103358	2.39572	709	Coal
100	38	67181	Anglo American	Anglo American 074		Anglo Operations (Pty) Ltd.	Vryheid Coronation Colliery	No. 1 Dump	South Africa	Africa	-27.6719	31.0556		Y	Closed	1960	Dry stack	Dry-stack	20	1250000	1250000	Minor	Anglo American Technical Standard (AA TS 602 001)	AA			No	No	Yes	Yes	https://www.angloamerican.com/sustainability/tailings-summary/tailings-database?page=5	Anglo American		2012	Yes	Both	Yes	Yes	0.620669	2.11935	860.156	Coal
101	38	67181	Anglo American	Anglo American 075		Anglo Operations (Pty) Ltd.	Vryheid Coronation Colliery	No. 2 Dump	South Africa	Africa	-27.6772	31.0461		Y	Closed	1960	Dry stack	Dry-stack	40	1250000	1250000	Minor	Anglo American Technical Standard (AA TS 602 001)	AA			No	No	Yes	Yes	https://www.angloamerican.com/sustainability/tailings-summary/tailings-database?page=5	Anglo American		2012	Yes	Both	Yes	Yes	0.618308	2.15953	861.482	Coal
102	38	67181	Anglo American	Anglo American 076		Anglo Operations (Pty) Ltd.	Vryheid Coronation Colliery	No. 3 Dump	South Africa	Africa	-27.6706	31.075		Y	Closed	1960	Dry stack	Dry-stack	36	1700000	1700000	Minor	Anglo American Technical Standard (AA TS 602 001)	AA			No	No	Yes	Yes	https://www.angloamerican.com/sustainability/tailings-summary/tailings-database?page=5	Anglo American		2012	Yes	Both	Yes	Yes	0.625255	2.02181	863.967	Coal
103	38	67181	Anglo American	Anglo American 077		Anglo Operations (Pty) Ltd.	Vryheid Coronation Colliery	No. 4 Dump	South Africa	Africa	-27.6697	31.08		Y	Closed	1960	Dry stack	Dry-stack	20	3750000	3750000	Minor	Anglo American Technical Standard (AA TS 602 001)	AA			No	No	Yes	Yes	https://www.angloamerican.com/sustainability/tailings-summary/tailings-database?page=5	Anglo American		2012	Yes	Both	Yes	Yes	0.62642	1.99939	865.82	Coal
104	39	38241	Anglo American	Anglo American 078		Anglo Operations (Pty) Ltd.	Natal Anthracite Colliery	Boschhoek	South Africa	Africa	-27.8086	31.1056		Y	Closed	1960	Dry stack	Dry-stack	42	700000	700000	Minor	Anglo American Technical Standard (AA TS 602 001)	AA			No	No	Yes	Yes	https://www.angloamerican.com/sustainability/tailings-summary/tailings-database?page=5	Anglo American		2012	Yes	Both	Yes	Yes	0.636299	2.13537	864.122	Coal
105	40	-1	Anglo American	Anglo American 079		Anglo Operations (Pty) Ltd.	Ingagane	Ingagane No. 1	South Africa	Africa	-27.8728	30.0453		Y	Closed	1960	Dry stack	Dry-stack	18	510000	510000	Minor	Anglo American Technical Standard (AA TS 602 001)	AA			No	No	Yes	Yes	https://www.angloamerican.com/sustainability/tailings-summary/tailings-database?page=5	Anglo American		2012	Yes	Both	Yes	Yes	0.27323	2.35022	787.533
106	40	-1	Anglo American	Anglo American 080		Anglo Operations (Pty) Ltd.	Ingagane	Ingagane No. 2	South Africa	Africa	-27.8678	30.0397		Y	Closed	1960	Dry stack	Dry-stack	8	100000	100000	Minor	Anglo American Technical Standard (AA TS 602 001)	AA			No	No	Yes	Yes	https://www.angloamerican.com/sustainability/tailings-summary/tailings-database?page=5	Anglo American		2012	Yes	Both	Yes	Yes	0.272592	2.34896	787.927
107	41	-1	Anglo American	Anglo American 081		Anglo Operations (Pty) Ltd.	Middelburg Steam & Station Colliery	Presentation Dump	South Africa	Africa	-25.8539	29.1944		Y	Inactive	1998	Dry stack	Dry-stack	10	200000	200000	Significant	Anglo American Technical Standard (AA TS 602 001)	AA			No	No	Yes	No	https://www.angloamerican.com/sustainability/tailings-summary/tailings-database?page=5	Anglo American		2011	No	Both	Yes	Yes	0.0846882	2.39296	700.539
108	41	-1	Anglo American	Anglo American 082		Anglo Operations (Pty) Ltd.	Middelburg Steam & Station Colliery	No. 2 Dump	South Africa	Africa	-25.8561	29.1881		Y	Inactive	1998	Dry stack	Dry-stack	20	400000	400000	Significant	Anglo American Technical Standard (AA TS 602 001)	AA			No	No	Yes	No	https://www.angloamerican.com/sustainability/tailings-summary/tailings-database?page=5	Anglo American		2011	No	Both	Yes	Yes	0.0845377	2.38622	704.438
109	42	31295	Anglo American Platinum	Anglo American Platinum 001	Anglo American; Public Investment Corporation; Other shareholders	Rustenburg Platinum Mines (Pty) Ltd	Amandelbult	Amandelbult	South Africa	Africa	-24.8097	27.3489		Y	Active	1976	Upstream	Upstream	49	103000000	138500000	Major (High)	Anglo American Technical Standard (AA TS 602 001)	AA			Yes	No	Yes	Yes	https://www.angloamericanplatinum.com/~/media/Files/A/Anglo-American-Platinum/documents/annual-updates-2019/platinum-tailings-storage-facilities-angloamerican-new.pdf	Anglo American Platinum		2018	No	Both	Yes	Yes	0.0602371	2.33331	625.168	Platinum
110	43	27377	Anglo American Platinum	Anglo American Platinum 002	Anglo American; Public Investment Corporation; Other shareholders	Rustenburg Platinum Mines (Pty) Ltd	Mogalakwena	Blinkwater	South Africa	Africa	-23.9569	28.9394		Y	Active	2011	Downstream	Downstream	57	37500000	63400000	Major (High)	Anglo American Technical Standard (AA TS 602 001)	AA			No	No	Yes	Yes	https://www.angloamericanplatinum.com/~/media/Files/A/Anglo-American-Platinum/documents/annual-updates-2019/platinum-tailings-storage-facilities-angloamerican-new.pdf	Anglo American Platinum		2016	Yes	Both	Yes	Yes	0.0777596	2.2781	544.151	Platinum
111	43	27377	Anglo American Platinum	Anglo American Platinum 003	Anglo American; Public Investment Corporation; Other shareholders	Rustenburg Platinum Mines (Pty) Ltd	Mogalakwena	Vaalkop	South Africa	Africa	-23.9875	28.9265		Y	Active	1992	Upstream	Upstream	48	69500000	79600000	Major (High)	Anglo American Technical Standard (AA TS 602 001)	AA			Yes	Yes	Yes	No	https://www.angloamericanplatinum.com/~/media/Files/A/Anglo-American-Platinum/documents/annual-updates-2019/platinum-tailings-storage-facilities-angloamerican-new.pdf	Anglo American Platinum		2016	Yes	Both	Yes	Yes	0.077076	2.26136	534.686	Platinum
112	44	33727	Anglo American Platinum	Anglo American Platinum 004	Anglo American; Public Investment Corporation; Other shareholders	Rustenburg Platinum Mines (Pty) Ltd	Mototolo	Helena Dam 1	South Africa	Africa	-25.016	30.1132		Y	Active	2006	Upstream	Upstream	58	14000000	15000000	Major (High)	Anglo American Technical Standard (AA TS 602 001)	AA			Yes	Yes	Yes	Yes	https://www.angloamericanplatinum.com/~/media/Files/A/Anglo-American-Platinum/documents/annual-updates-2019/platinum-tailings-storage-facilities-angloamerican-new.pdf	Anglo American Platinum		2018	Yes	Both	Yes	Yes	0.082948	2.19214	671.263	Platinum
113	44	33727	Anglo American Platinum	Anglo American Platinum 005	Anglo American; Public Investment Corporation; Other shareholders	Rustenburg Platinum Mines (Pty) Ltd	Mototolo	Mareesburg	South Africa	Africa	-25.0114	30.1473		Y	Active	2018	Upstream	Upstream	4	76000	5550000	Major (High)	Anglo American Technical Standard (AA TS 602 001)	AA			No	Yes	Yes	Yes	https://www.angloamericanplatinum.com/~/media/Files/A/Anglo-American-Platinum/documents/annual-updates-2019/platinum-tailings-storage-facilities-angloamerican-new.pdf	Anglo American Platinum		2018	Yes	Both	Yes	Yes	0.0831973	2.19225	671.287	Platinum
114	45	30514	Anglo American Platinum	Anglo American Platinum 006	Anglo American; Public Investment Corporation; Other shareholders	Unki Mines (Private) Limited	Unki	Dam 1	Zimbabwe	Africa	-19.6242	30.0722		Y	Active	2010	Downstream; Centreline; Upstream	Hybrid	24	7900000	14700000	Major	Anglo American Technical Standard (AA TS 602 001)	AA			Yes	Yes	Yes	No	https://www.angloamericanplatinum.com/~/media/Files/A/Anglo-American-Platinum/documents/annual-updates-2019/platinum-tailings-storage-facilities-angloamerican-new.pdf	Anglo American Platinum		2017	No	Both	Yes	Yes	0.146097	2.355	699.835	Platinum
115	46	61816	Anglo American Platinum	Anglo American Platinum 007	Anglo American; Public Investment Corporation; Other shareholders	Rustenburg Platinum Mines (Pty) Ltd	Polokwane	Polokwane Slag Stockpile	South Africa	Africa	-24.0335	29.4659		Y	Active	2003	Dry stack	Dry-stack	38	3300000	5000000	Low (Moderate)	Local regulations (SANS 10286:1998) andAnglo American Technical Standard (AA TS No 602 001)	SANS			No	Yes	Yes	Yes	https://www.angloamericanplatinum.com/~/media/Files/A/Anglo-American-Platinum/documents/annual-updates-2019/platinum-tailings-storage-facilities-angloamerican-new.pdf	Anglo American Platinum		2018	Yes	Both	Yes	No	0.0775456	2.30643	702.742	Platinum
116	47	61820	Anglo American Platinum	Anglo American Platinum 008	Anglo American; Public Investment Corporation; Other shareholders	Rustenburg Platinum Mines (Pty) Ltd	Mortimer	Mortimer Slag Stockpile	South Africa	Africa	-24.9683	27.1442		Y	Active	1973	Dry stack	Dry-stack	28	1600000	1800000	Low (Moderate)	SANS 10286	SANS			No	Yes	Yes	Yes	https://www.angloamericanplatinum.com/~/media/Files/A/Anglo-American-Platinum/documents/annual-updates-2019/platinum-tailings-storage-facilities-angloamerican-new.pdf	Anglo American Platinum		2016	Yes	Both	Yes	No	0.0586342	2.429	612.66	Platinum
117	45	30514	Anglo American Platinum	Anglo American Platinum 009	Anglo American; Public Investment Corporation; Other shareholders	Unki Mines (Private) Limited	Unki	Unki Slag Stockpile	Zimbabwe	Africa	-19.6137	30.0976		Y	Active	2018	Dry stack	Dry-stack		10000	130000	Insignificant	Anglo American Technical Standard (AA TS 602 001)	AA			No	Yes	Yes	Yes	https://www.angloamericanplatinum.com/~/media/Files/A/Anglo-American-Platinum/documents/annual-updates-2019/platinum-tailings-storage-facilities-angloamerican-new.pdf	Anglo American Platinum		2018	Yes	Both	Yes	No	0.146713	2.33939	694.762	Platinum
118	48	31348	Anglo American	Anglo American 083	Anglo American; Debswana Diamond Company; De Beers; Government of Botswana; De Beers Group of Companies	Debswana Diamond Company	Orapa	Orapa Plant 1 Old Slimes dams (A; B; C; D paddocks)	Botswana	Africa	-21.296	25.3791		Y	Active	1971	Upstream	Upstream	16	28800000	28900000	Minor	Anglo American Technical Standard (AA TS 602 001)	AA			No	No	Yes	No	https://www.angloamerican.com/sustainability/tailings-summary/tailings-database?page=5	Anglo American		2018	No	Both	Yes	Yes	0.132232	2.73324	304.002	Diamonds
119	48	31348	Anglo American	Anglo American 084	Anglo American; Debswana Diamond Company; De Beers; Government of Botswana; De Beers Group of Companies	Debswana Diamond Company	Orapa	Orapa Plant 2 FRD 1	Botswana	Africa	-21.296	25.3791		Y	Inactive	1998	Upstream	Upstream	20	17600000	17600000	Major	Anglo American Technical Standard (AA TS 602 001)	AA			Yes	Yes	Yes	Yes	https://www.angloamerican.com/sustainability/tailings-summary/tailings-database?page=5	Anglo American		2018	Yes	Both	Yes	Yes	0.132232	2.73324	304.002	Diamonds
120	48	31348	Anglo American	Anglo American 085	Anglo American; Debswana Diamond Company; De Beers; Government of Botswana; De Beers Group of Companies	Debswana Diamond Company	Orapa	Orapa Plant 2 FRD 2	Botswana	Africa	-21.296	25.3791		Y	Inactive	2004	Upstream	Upstream	39	93100000	93100000	Major	Anglo American Technical Standard (AA TS 602 001)	AA			Yes	Yes	Yes	No	https://www.angloamerican.com/sustainability/tailings-summary/tailings-database?page=5	Anglo American		2018	No	Both	Yes	Yes	0.132232	2.73324	304.002	Diamonds
121	48	31348	Anglo American	Anglo American 086	Anglo American; Debswana Diamond Company; De Beers; Government of Botswana; De Beers Group of Companies	Debswana Diamond Company	Orapa	Orapa FRD 4	Botswana	Africa	-21.296	25.3791		Y	Active	2019	Centreline	Centreline	9	96300	28600000	Major	Anglo American Technical Standard (AA TS 602 001)	AA			No	Yes	Yes	Yes	https://www.angloamerican.com/sustainability/tailings-summary/tailings-database?page=5	Anglo American		2019	Yes	Both	Yes	Yes	0.132232	2.73324	304.002	Diamonds
122	49	31350	Anglo American	Anglo American 087	Anglo American; Debswana Diamond Company; De Beers; Government of Botswana; De Beers Group of Companies	Debswana Diamond Company	Lethlakane	Lethlakane Slimes dams	Botswana	Africa	-21.5053	25.697		Y	Active	1976	Upstream	Upstream	14	19700000	28100000	Moderate	Anglo American Technical Standard (AA TS 602 001)	AA			No	Yes	Yes	Yes	https://www.angloamerican.com/sustainability/tailings-summary/tailings-database?page=5	Anglo American		2018	Yes	Both	Yes	Yes	0.134682	2.725	324	Diamonds
123	50	32376	Anglo American	Anglo American 088	Anglo American; Debswana Diamond Company; De Beers; Government of Botswana; De Beers Group of Companies	Debswana Diamond Company	Damtshaa	Damtshaa FRD	Botswana	Africa	-21.3069	25.5472		Y	Active	2002	Downstream	Downstream	14	4100000	5900000	High	Anglo American Technical Standard (AA TS 602 001)	AA			No	Yes	Yes	Yes	https://www.angloamerican.com/sustainability/tailings-summary/tailings-database?page=5	Anglo American		2018	Yes	Both	Yes	Yes	0.133256	2.72841	311.323	Diamonds
124	51	31351	Anglo American	Anglo American 089	Anglo American; Debswana Diamond Company; De Beers; Government of Botswana; De Beers Group of Companies	Debswana Diamond Company	Jwaneng	Jwaneng FRD 1-5	Botswana	Africa	-24.5406	24.68		Y	Inactive	1981	Upstream	Upstream	23	49100000	49100000	High	Anglo American Technical Standard (AA TS 602 001)	AA			No	Yes	Yes	No	https://www.angloamerican.com/sustainability/tailings-summary/tailings-database?page=5	Anglo American		2018	No	Both	Yes	Yes	0.0556295	2.80611	367.81	Diamonds
125	51	31351	Anglo American	Anglo American 090	Anglo American; Debswana Diamond Company; De Beers; Government of Botswana; De Beers Group of Companies	Debswana Diamond Company	Jwaneng	Jwaneng FRD 7	Botswana	Africa	-24.5272	24.6647		Y	Active	1998	Downstream	Downstream	16	35800000	48600000	Major	Anglo American Technical Standard (AA TS 602 001)	AA			No	Yes	Yes	Yes	https://www.angloamerican.com/sustainability/tailings-summary/tailings-database?page=5	Anglo American		2018	Yes	Both	Yes	Yes	0.0557253	2.93343	356.313	Diamonds
126	51	31351	Anglo American	Anglo American 091	Anglo American; Debswana Diamond Company; De Beers; Government of Botswana; De Beers Group of Companies	Debswana Diamond Company	Jwaneng	Jwaneng FRD 8	Botswana	Africa	-24.5522	24.6678		Y	Active	2003	Downstream	Downstream	16	35800000	48000000	Major	Anglo American Technical Standard (AA TS 602 001)	AA			No	Yes	Yes	Yes	https://www.angloamerican.com/sustainability/tailings-summary/tailings-database?page=5	Anglo American		2018	Yes	Both	Yes	Yes	0.0555693	2.93503	355.543	Diamonds
127	51	31351	Anglo American	Anglo American 092	Anglo American; Debswana Diamond Company; De Beers; Government of Botswana; De Beers Group of Companies	Debswana Diamond Company	Jwaneng	Jwaneng JMP CRD	Botswana	Africa	-24.5514	24.7031		Y	Active	2014	Dry stack	Dry-stack	17	300000	3600000	High	Anglo American Technical Standard (AA TS 602 001)	AA			No	No	Yes	Yes	https://www.angloamerican.com/sustainability/tailings-summary/tailings-database?page=5	Anglo American		2018	Yes	Both	Yes	Yes	0.0555393	2.93222	358.356	Diamonds
128	51	31351	Anglo American	Anglo American 093	Anglo American; Debswana Diamond Company; De Beers; Government of Botswana; De Beers Group of Companies	Debswana Diamond Company	Jwaneng	Jwaneng RP CRD	Botswana	Africa	-24.5667	24.6889		Y	Active	1982	Dry stack	Dry-stack	35	37500000	23400000	High	Anglo American Technical Standard (AA TS 602 001)	AA			No	No	Yes	Yes	https://www.angloamerican.com/sustainability/tailings-summary/tailings-database?page=5	Anglo American		2018	Yes	Both	Yes	Yes	0.0554676	2.94722	356.833	Diamonds
129	50	32376	Anglo American	Anglo American 094	Anglo American; Debswana Diamond Company; De Beers; Government of Botswana; De Beers Group of Companies	Debswana Diamond Company	Damtshaa	Damtshaa CRD	Botswana	Africa	-21.3103	25.5419		Y	Active	2002	Dry stack	Dry-stack	56	12000000	5200000	High	Anglo American Technical Standard (AA TS 602 001)	AA			No	No	Yes	Yes	https://www.angloamerican.com/sustainability/tailings-summary/tailings-database?page=5	Anglo American		2018	Yes	Both	Yes	Yes	0.133052	2.72904	311.267	Diamonds
130	52	31350	Anglo American	Anglo American 095	Anglo American; Debswana Diamond Company; De Beers; Government of Botswana; De Beers Group of Companies	Debswana Diamond Company	Letlhakane	Letlhakane -LTP CRD	Botswana	Africa	-21.5122	25.6944		Y	Active	2016	Dry stack	Dry-stack	22	5000000	12500000	High	Anglo American Technical Standard (AA TS 602 001)	AA			No	No	Yes	Yes	https://www.angloamerican.com/sustainability/tailings-summary/tailings-database?page=5	Anglo American		2018	Yes	Both	Yes	Yes	0.134472	2.72634	324	Diamonds
131	48	31348	Anglo American	Anglo American 096	Anglo American; Debswana Diamond Company; De Beers; Government of Botswana; De Beers Group of Companies	Debswana Diamond Company	Orapa	Orapa Plant 1 CRD	Botswana	Africa	-21.3028	25.4028		Y	Active	1971	Dry stack	Dry-stack	73	52400000	18600000	Major	Anglo American Technical Standard (AA TS 602 001)	AA			Yes	No	Yes	Yes	https://www.angloamerican.com/sustainability/tailings-summary/tailings-database?page=5	Anglo American		2018	Yes	Both	Yes	Yes	0.131939	2.74028	306.5	Diamonds
132	48	31348	Anglo American	Anglo American 097	Anglo American; Debswana Diamond Company; De Beers; Government of Botswana; De Beers Group of Companies	Debswana Diamond Company	Orapa	Orapa Plant 2 CRD	Botswana	Africa	-21.3011	25.3981		Y	Active	2000	Dry stack	Dry-stack	68	11900000	18000000	High	Anglo American Technical Standard (AA TS 602 001)	AA			No	No	Yes	Yes	https://www.angloamerican.com/sustainability/tailings-summary/tailings-database?page=5	Anglo American		2018	Yes	Both	Yes	Yes	0.132013	2.73861	305.9	Diamonds
133	53	31647	Anglo American	Anglo American 098	Anglo American; Namdeb Diamond Corporation; De Beers; De Beers; Government of the Republic of Namibia	Namdeb Diamond Corporation	Orange River	Auchas FRD 1	Namibia	Africa	-28.3497	16.78		Y	Inactive	1990	Downstream	Downstream	36	1200000	1200000	High	Anglo American Technical Standard (AA TS 602 001)	AA			No	No	Yes	Yes	https://www.angloamerican.com/sustainability/tailings-summary/tailings-database?page=5	Anglo American		2019	No	Both	Yes	Yes	0.0737506	3.32306	38.84	Diamonds
134	53	31647	Anglo American	Anglo American 099	Anglo American; Namdeb Diamond Corporation; De Beers; De Beers; Government of the Republic of Namibia	Namdeb Diamond Corporation	Orange River	Daberas FRD 2 (Starter Dam)	Namibia	Africa	-28.26	16.8031		Y	Inactive	2000	Downstream	Downstream	20	400000	400000	Major	Anglo American Technical Standard (AA TS 602 001)	AA			No	No	Yes	Yes	https://www.angloamerican.com/sustainability/tailings-summary/tailings-database?page=5	Anglo American		2019	Yes	Both	Yes	Yes	0.0740453	3.14617	39.3867	Diamonds
135	53	31647	Anglo American	Anglo American 100	Anglo American; Namdeb Diamond Corporation; De Beers; De Beers; Government of the Republic of Namibia	Namdeb Diamond Corporation	Orange River	Daberas FRD 3 (Megadam)	Namibia	Africa	-28.2483	16.7742		Y	Inactive	2003	Downstream	Downstream	30	3600000	3600000	Major	Anglo American Technical Standard (AA TS 602 001)	AA			No	No	Yes	Yes	https://www.angloamerican.com/sustainability/tailings-summary/tailings-database?page=5	Anglo American		2019	Yes	Both	Yes	Yes	0.0739229	3.14367	37.52	Diamonds
136	53	31647	Anglo American	Anglo American 101	Anglo American; Namdeb Diamond Corporation; De Beers; De Beers; Government of the Republic of Namibia	Namdeb Diamond Corporation	Orange River	Daberas FRD 4 (Zone 7)	Namibia	Africa	-28.2436	16.7797		Y	Inactive	2011	Downstream	Downstream	0	1300000	1300000	Moderate	Anglo American Technical Standard (AA TS 602 001)	AA			Yes	No	Yes	Yes	https://www.angloamerican.com/sustainability/tailings-summary/tailings-database?page=5	Anglo American		2019	Yes	Both	Yes	Yes	0.0739569	3.15063	38.7822	Diamonds
137	53	31647	Anglo American	Anglo American 102	Anglo American; Namdeb Diamond Corporation; De Beers; De Beers; Government of the Republic of Namibia	Namdeb Diamond Corporation	Orange River	Daberas FRD 5 (Zone 8)	Namibia	Africa	-28.2411	16.7761		Y	Active	2014	In-pit	In-pit/landform	0	1500000	10000000	Minor	Anglo American Technical Standard (AA TS 602 001)	AA			No	No	Yes	Yes	https://www.angloamerican.com/sustainability/tailings-summary/tailings-database?page=5	Anglo American		2019	No	Both	Yes	Yes	0.0739418	3.16446	39.2844	Diamonds
138	53	31647	Anglo American	Anglo American 103	Anglo American; Namdeb Diamond Corporation; De Beers; De Beers; Government of the Republic of Namibia	Namdeb Diamond Corporation	Orange River	Sendelingsdrif FRD 6	Namibia	Africa	-28.1569	16.8408		Y	Inactive	2014	In-pit	In-pit/landform	0	500000	500000	Minor	Anglo American Technical Standard (AA TS 602 001)	AA			No	No	Yes	Yes	https://www.angloamerican.com/sustainability/tailings-summary/tailings-database?page=5	Anglo American		2019	Yes	Both	Yes	Yes	0.0744317	2.81111	32.9333	Diamonds
139	53	31647	Anglo American	Anglo American 104	Anglo American; Namdeb Diamond Corporation; De Beers; De Beers; Government of the Republic of Namibia	Namdeb Diamond Corporation	Orange River	Sendelingsdrif FRD 7	Namibia	Africa	-28.1489	16.8436		Y	Active	2018	In-pit	In-pit/landform	0	100000	400000	Minor	Anglo American Technical Standard (AA TS 602 001)	AA			No	No	Yes	Yes	https://www.angloamerican.com/sustainability/tailings-summary/tailings-database?page=5	Anglo American		2019	Yes	Both	Yes	Yes	0.0744626	2.82219	34.0711	Diamonds
140	53	31647	Anglo American	Anglo American 105	Anglo American; Namdeb Diamond Corporation; De Beers; De Beers; Government of the Republic of Namibia	Namdeb Diamond Corporation	Orange River	Sendelingsdrif CRD - TD1	Namibia	Africa	-28.1622	16.8522		Y	Active	2014	Dry stack	Dry-stack	55	300000	6700000	Insignificant	Anglo American Technical Standard (AA TS 602 001)	AA			No	No	Yes	Yes	https://www.angloamerican.com/sustainability/tailings-summary/tailings-database?page=5	Anglo American		N/A	Yes	Both	Yes	Yes	0.0744861	2.85006	32.8078	Diamonds
141	53	31647	Anglo American	Anglo American 106	Anglo American; Namdeb Diamond Corporation; De Beers; De Beers; Government of the Republic of Namibia	Namdeb Diamond Corporation	Orange River	Daberas DTP CRD	Namibia	Africa	-28.2758	16.7767		Y	Inactive	2000	Dry stack	Dry-stack	68	11200000	11200000	Insignificant	Anglo American Technical Standard (AA TS 602 001)	AA			No	No	Yes	Yes	https://www.angloamerican.com/sustainability/tailings-summary/tailings-database?page=5	Anglo American		2015	No	Both	Yes	Yes	0.0738817	3.14767	37	Diamonds
142	53	31647	Anglo American	Anglo American 107	Anglo American; Namdeb Diamond Corporation; De Beers; De Beers; Government of the Republic of Namibia	Namdeb Diamond Corporation	Orange River	Daberas OTP CRD	Namibia	Africa	-28.2461	16.8058		Y	Inactive	2006	Dry stack	Dry-stack	57	8800000	8800000	Insignificant	Anglo American Technical Standard (AA TS 602 001)	AA			No	No	Yes	Yes	https://www.angloamerican.com/sustainability/tailings-summary/tailings-database?page=5	Anglo American		2015	No	Both	Yes	Yes	0.0740852	3.12889	39.44	Diamonds
143	53	31647	Anglo American	Anglo American 108	Anglo American; Namdeb Diamond Corporation; De Beers; De Beers; Government of the Republic of Namibia	Namdeb Diamond Corporation	Orange River	Auchas CRD	Namibia	Africa	-28.1386	16.7683		Y	Inactive	1990	Dry stack	Dry-stack	64	5200000	5200000	Insignificant	Anglo American Technical Standard (AA TS 602 001)	AA			No	No	Yes	Yes	https://www.angloamerican.com/sustainability/tailings-summary/tailings-database?page=5	Anglo American		2015	No	Both	Yes	Yes	0.0740028	3.18594	50.6867	Diamonds
144	54	31647	Anglo American	Anglo American 109	Anglo American; Namdeb Diamond Corporation; De Beers; De Beers; Government of the Republic of Namibia	Namdeb Diamond Corporation	Southern Coastal	1 Plant CRD	Namibia	Africa	-28.1386	15.8814		Y	Inactive	1951	Dry stack	Dry-stack	46	3300000	3300000	Insignificant	Anglo American Technical Standard (AA TS 602 001)	AA			No	No	Yes	Yes	https://www.angloamerican.com/sustainability/tailings-summary/tailings-database?page=5	Anglo American		2014	No	Both	Yes	Yes	-9999	4.3597	47.6089	Diamonds
145	54	31647	Anglo American	Anglo American 110	Anglo American; Namdeb Diamond Corporation; De Beers; De Beers; Government of the Republic of Namibia	Namdeb Diamond Corporation	Southern Coastal	2 Plant CRD	Namibia	Africa	-28.1622	16.0728		Y	Inactive	1969	Dry stack	Dry-stack	65	10900000	10900000	Insignificant	Anglo American Technical Standard (AA TS 602 001)	AA			No	No	Yes	Yes	https://www.angloamerican.com/sustainability/tailings-summary/tailings-database?page=5	Anglo American		2014	No	Both	Yes	Yes	-9999	4.70773	42.7744	Diamonds
146	54	31647	Anglo American	Anglo American 111	Anglo American; Namdeb Diamond Corporation; De Beers; De Beers; Government of the Republic of Namibia	Namdeb Diamond Corporation	Southern Coastal	3 Plant CRD	Namibia	Africa	-28.1622	16.2781		Y	Inactive	1975	Dry stack	Dry-stack	59	3600000	0	Insignificant	Anglo American Technical Standard (AA TS 602 001)	AA			No	No	Yes	Yes	https://www.angloamerican.com/sustainability/tailings-summary/tailings-database?page=5	Anglo American		2018	No	Both	Yes	Yes	0.0720439	4.38281	51.9045	Diamonds
147	54	31647	Anglo American	Anglo American 112	Anglo American; Namdeb Diamond Corporation; De Beers; De Beers; Government of the Republic of Namibia	Namdeb Diamond Corporation	Southern Coastal	4 Plant CRD	Namibia	Africa	-28.1622	16.3375		Y	Inactive	1964	Dry stack	Dry-stack	72	10100000	0	Insignificant	Anglo American Technical Standard (AA TS 602 001)	AA			No	No	Yes	Yes	https://www.angloamerican.com/sustainability/tailings-summary/tailings-database?page=5	Anglo American		2018	No	Both	Yes	Yes	0.0721628	4.17417	49	Diamonds
148	54	31647	Anglo American	Anglo American 113	Anglo American; Namdeb Diamond Corporation; De Beers; De Beers; Government of the Republic of Namibia	Namdeb Diamond Corporation	Southern Coastal	PTF CRD	Namibia	Africa	-28.5942	16.4053		Y	Inactive	1980	Dry stack	Dry-stack	49	6000000	6000000	Insignificant	Anglo American Technical Standard (AA TS 602 001)	AA			No	No	Yes	Yes	https://www.angloamerican.com/sustainability/tailings-summary/tailings-database?page=5	Anglo American		2014	No	Both	Yes	Yes	-9999	4.309	53	Diamonds
149	54	31647	Anglo American	Anglo American 114	Anglo American; Namdeb Diamond Corporation; De Beers; De Beers; Government of the Republic of Namibia	Namdeb Diamond Corporation	Southern Coastal	Elizabeth Bay CRD	Namibia	Africa	-26.8914	15.1956		Y	Inactive	1990	Dry stack	Dry-stack	66	6500000	6500000	Insignificant	Anglo American Technical Standard (AA TS 602 001)	AA			No	No	Yes	Yes	https://www.angloamerican.com/sustainability/tailings-summary/tailings-database?page=5	Anglo American		2014	No	Both	Yes	Yes	-9999	4.92346	17.0511	Diamonds
150	251	27283	Anglo American	Anglo American 115	Angloamerican; Glencore; Mitsui	Cia. Minera Dona Ines de Collahuasi	Collahuasi	Pampa Pabelln TSF	Chile	South America	-20.9453	-68.6044	Y	Y	Active	2005	Downstream	Downstream	72	467000000	658000000	Low	Supreme Decree 248; issued by the sectoral authority (Sernageomin D.S. 248)	CHL			No	Yes	Yes	Yes	https://www.angloamerican.com/sustainability/tailings-summary/tailings-database?page=5	Anglo American		2018	Yes	Not given	No	No	2.43473	4.25028	71.1644	Copper
151	240	37847	Anglo American	Anglo American 116	Anglo American BHPGlencore	Carbones del Cerrejon Ltd	Cerrejon	Cerrejon TSF North Cell and South	Colombia	South America	11.1056	-72.6436		Y	Active	1999	Downstream	Downstream	5	325000	325000	Significant	Canadian Dam Association (CDA) Consequence Classification Ratings for Dams	CDA			No	No	Yes	Yes	https://www.angloamerican.com/sustainability/tailings-summary/tailings-database?page=5	Anglo American	yes	2019	Yes	Both	Yes	No	2.13773	3.31194	1039.7	Coal
168	62	40758	Anglo American	Anglo American 133	Jellinbah Group; Marubeni Coal; Sojitz Coal; and AMCI	Jellinbah Group	Lake Vermont Mine	CDA1	Australia	Oceania	-22.4564	148.401	Y	Y	Inactive	2008	Upstream Co-disposal	Other	25	7450000	7600000	Low; Significant	Queensland Department of Environment and Science - Manual for assessing consequence categories and hydraulic performance of structures	ANCOLD			No	Yes	Yes	Yes	https://www.angloamerican.com/sustainability/tailings-summary/tailings-database?page=5	Anglo American		2019	Yes	External	Yes	Yes	0.542514	2.30556	633.889	Coal
169	62	40758	Anglo American	Anglo American 134	Jellinbah Group; Marubeni Coal; Sojitz Coal; and AMCI	Jellinbah Group	Lake Vermont Mine	CDA2	Australia	Oceania	-22.4486	148.402	Y	Y	Active	2012	Upstream Co-disposal	Other	24	7450000	11000000	Low; Significant	Queensland Department of Environment and Science - Manual for assessing consequence categories and hydraulic performance of structures	ANCOLD			No	Yes	Yes	Yes	https://www.angloamerican.com/sustainability/tailings-summary/tailings-database?page=5	Anglo American		2019	Yes	External	Yes	Yes	0.543679	2.30167	605.6	Coal
170	62	40758	Anglo American	Anglo American 135	Jellinbah Group; Marubeni Coal; Sojitz Coal; and AMCI	Jellinbah Group	Lake Vermont Mine	CDA3	Australia	Oceania	-22.4564	148.394	Y	Y	Active	2017	Upstream Co-disposal	Other	18	2030000	10000000	Low; Significant	Queensland Department of Environment and Science - Manual for assessing consequence categories and hydraulic performance of structures	ANCOLD			No	Yes	Yes	Yes	https://www.angloamerican.com/sustainability/tailings-summary/tailings-database?page=5	Anglo American		2019	Yes	External	Yes	Yes	0.541527	2.31167	633.411	Coal
171	63	38315	Anglo American	Anglo American 136	Jellinbah Group; Marubeni Coal; Sojitz Coal; and AMCI	Jellinbah Group	Jellinbah Mine	Max Pit Tailings Facility	Australia	Oceania	-23.3819	148.933	Y	Y	Active	2003	Other	In-pit/landform	0	2302000	2556000	Low; Significant	Queensland Department of Environment and Science - Manual for assessing consequence categories and hydraulic performance of structures	ANCOLD			No	Yes	No	Yes	https://www.angloamerican.com/sustainability/tailings-summary/tailings-database?page=5	Anglo American		2019	Yes	External	Yes	No	0.52144	2.22083	618.667	Coal
172	64	27520	JV	Anglo American Platinum 010	Rustenburg Platinum Mines (Pty) Ltd; Atlatsa Resources Corporation	Atlatsa Resources Corporation	Bokoni JV	Consolidated Dam	South Africa	Africa	-24.2964	29.8781		Y	Inactive	1974	Upstream	Upstream	17	7070000	7070000	Major (High)	Local regulations (SANS 10286:1998)	SANS			No	No	Yes	Yes	https://www.angloamerican.com/sustainability/tailings-summary/tailings-database?page=5	Anglo American Platinum		2016	Yes	Both	No	No	0.0776532	2.18419	569.575	Platinum
173	64	27520	JV	Anglo American Platinum 011	Rustenburg Platinum Mines (Pty) Ltd; Atlatsa Resources Corporation	Atlatsa Resources Corporation	Bokoni JV	Dam 6	South Africa	Africa	-24.3003	29.8882		Y	Inactive	2004	Upstream	Upstream	26	7170000	7170000	Major (High)	Local regulations (SANS 10286:1998)	SANS			No	No	Yes	Yes	https://www.angloamericanplatinum.com/~/media/Files/A/Anglo-American-Platinum/documents/annual-updates-2019/platinum-tailings-storage-facilities-angloamerican-new.pdf	Anglo American Platinum		2016	Yes	Both	No	No	0.0777033	2.18068	575.647	Platinum
174	65	31138	JV	Anglo American Platinum 012	41.5% ARM Mining Consortium; 8.5% is held by local communities and 50% Anglo American Platinum Ltd	Modikwa Platinum (Pty) Ltd	Modikwa JV	Modikwa	South Africa	Africa	-24.6512	30.1519		Y	Active	2002	Upstream	Upstream	42	22000000	28000000	Major (High)	Local regulations (SANS 10286:1998)	SANS			Yes	No	No	Yes	https://www.angloamericanplatinum.com/~/media/Files/A/Anglo-American-Platinum/documents/annual-updates-2019/platinum-tailings-storage-facilities-angloamerican-new.pdf	Anglo American Platinum	yes	2016	Yes	External	Yes	No	0.0792233	2.09166	675.633	Platinum
179	68	27377	JV	Anglo American 137	Sibanye Stillwater/Baobab	Messina Platinum Mines Ltd	Mogalakwena Concentrator Lease Agreement	Sibanye Still Water/ Baobab	South Africa	Africa	-24.3698	29.4714		Y	Active	2002	Upstream	Upstream	9	5200000	6700000	High	Local regulations (SANS 10286:1998)	SANS			No	Yes	Yes	Yes	https://www.angloamericanplatinum.com/~/media/Files/A/Anglo-American-Platinum/documents/annual-updates-2019/platinum-tailings-storage-facilities-angloamerican-new.pdf	Anglo American		2019	Yes	Both	Yes	Yes	0.0742096	2.27147	544.982	Platinum
180	69	25158	Nevada Gold Mines	Barrick Gold Corporation 012	Barrick Gold Corporation (61.5%) and Newmont Corporation (38.5%)	Barrick Gold Corporation	Cortez	Cells1&2	USA	North America	40.2625	-116.703	Y	Y	Closed	1995	Upstream	Upstream	66	35000000	35000000	Significant	Nevada Department of Water Resources (DWR NV)	US-NV			Yes	Yes	Yes	Yes	https://barrick.q4cdn.com/788666289/files/doc_downloads/2019/06/Letter-to-the-CoE-plus-inventory.pdf	Barrick Gold Corporation	yes	2018	Yes	Both	No	Yes	1.60323	3.36667	245.816	Gold
181	69	25158	Nevada Gold Mines	Barrick Gold Corporation 013	Barrick Gold Corporation (61.5%) and Newmont Corporation (38.5%)	Barrick Gold Corporation	Cortez	Cell 4	USA	North America	40.266	-116.686	Y	Y	Active	2013	Downstream	Downstream	55	27000000	39000000	Low	Nevada Department of Water Resources (DWR NV)	US-NV			No	Yes	Yes	Yes	https://barrick.q4cdn.com/788666289/files/doc_downloads/2019/06/Letter-to-the-CoE-plus-inventory.pdf	Barrick Gold Corporation	yes	2018	Yes	Both	No	Yes	1.59087	3.36667	239.275	Gold
182	69	25158	Nevada Gold Mines	Barrick Gold Corporation 014	Barrick Gold Corporation (61.5%) and Newmont Corporation (38.5%)	Barrick Gold Corporation	Cortez	TA1-3	USA	North America	40.2039	-116.623	Y	Y	Closed	1969	Unknown	Other	8	5600000	5600000	Low	Nevada Department of Water Resources (DWR NV)	US-NV			Unknown	Yes	No	N/A	https://barrick.q4cdn.com/788666289/files/doc_downloads/2019/06/Letter-to-the-CoE-plus-inventory.pdf	Barrick Gold Corporation	yes	N/A	No	Internal	Yes	Yes	1.51559	3.35858	236.881	Gold
183	69	25158	Nevada Gold Mines	Barrick Gold Corporation 015	Barrick Gold Corporation (61.5%) and Newmont Corporation (38.5%)	Barrick Gold Corporation	Cortez	TA4-5	USA	North America	40.2136	-116.618	Y	Y	Closed	1974	Unknown	Other	10	1800000	1800000	Low	Nevada Department of Water Resources (DWR NV)	US-NV			Unknown	Yes	No	N/A	https://barrick.q4cdn.com/788666289/files/doc_downloads/2019/06/Letter-to-the-CoE-plus-inventory.pdf	Barrick Gold Corporation	yes	N/A	No	Internal	Yes	Yes	1.51405	3.35833	235.774	Gold
184	69	25158	Nevada Gold Mines	Barrick Gold Corporation 016	Barrick Gold Corporation (61.5%) and Newmont Corporation (38.5%)	Barrick Gold Corporation	Cortez	TA6	USA	North America	40.2135	-116.624	Y	Y	Closed	1984	Unknown	Other	17	5200000	5200000	Low	Nevada Department of Water Resources (DWR NV)	US-NV			Unknown	Yes	No	N/A	https://barrick.q4cdn.com/788666289/files/doc_downloads/2019/06/Letter-to-the-CoE-plus-inventory.pdf	Barrick Gold Corporation	yes	N/A	No	Internal	Yes	Yes	1.52107	3.35833	235.153	Gold
185	69	25158	Nevada Gold Mines	Barrick Gold Corporation 017	Barrick Gold Corporation (61.5%) and Newmont Corporation (38.5%)	Barrick Gold Corporation	Cortez	TA7	USA	North America	40.2088	-116.624	Y	Y	Closed	1994	Downstream	Downstream	19	800000	4200000	Low	Nevada Department of Water Resources (DWR NV)	US-NV			Unknown	Yes	No	N/A	https://barrick.q4cdn.com/788666289/files/doc_downloads/2019/06/Letter-to-the-CoE-plus-inventory.pdf	Barrick Gold Corporation	yes	N/A	No	Internal	No	Yes	1.5195	3.35833	235.614	Gold
186	70	25022	Golden Sunlight Mines; Inc. (California)	Barrick Gold Corporation 018	Barrick Gold Corporation	Barrick Gold Corporation	Golden Sunlight	TSF2	USA	North America	45.8891	-111.991	Y	Y	Active	1993	Upstream; Centreline	Hybrid	72	34000000	34000000	N/A	Montana Department of Environmental Quality (DEQ MT)	US-MO			No	Yes	Yes	Yes	https://barrick.q4cdn.com/788666289/files/doc_downloads/2019/06/Letter-to-the-CoE-plus-inventory.pdf	Barrick Gold Corporation		2012	Yes	Both	No	Yes	1.78328	3.32843	241.045	Gold
187	70	25022	Golden Sunlight Mines; Inc. (California)	Barrick Gold Corporation 019	Barrick Gold Corporation	Barrick Gold Corporation	Golden Sunlight	TSF1	USA	North America	45.8891	-112.004	Y	Y	Closed	1983	Centreline	Centreline	33	19000000	19000000	N/A	Montana Department of Environmental Quality (DEQ MT)	US-MO			Unknown	Yes	Yes	Yes	https://barrick.q4cdn.com/788666289/files/doc_downloads/2019/06/Letter-to-the-CoE-plus-inventory.pdf	Barrick Gold Corporation		2008	No	Both	Yes	Yes	1.7705	3.33326	242.154	Gold
188	71	25560	Nevada Gold Mines	Barrick Gold Corporation 020	Barrick Gold Corporation (61.5%) and Newmont Corporation (38.5%)	Barrick Gold Corporation	Goldstrike	North Block TDF	USA	North America	41.0033	-116.359	Y	Y	Active	1994	Downstream	Downstream	130	147000000	232000000	Significant	Nevada Department of Water Resources (DWR NV)	US-NV			No	Yes	Yes	Yes	https://barrick.q4cdn.com/788666289/files/doc_downloads/2019/06/Letter-to-the-CoE-plus-inventory.pdf	Barrick Gold Corporation	yes	2019	Yes	Both	No	Yes	1.29914	3.43286	271.988	Gold
189	71	25560	Nevada Gold Mines	Barrick Gold Corporation 021	Barrick Gold Corporation (61.5%) and Newmont Corporation (38.5%)	Barrick Gold Corporation	Goldstrike	TSF3	USA	North America	40.9945	-116.347	Y	Y	Active	2014	Downstream	Downstream	86	37000000	73000000	Significant	Nevada Department of Water Resources (DWR NV)	US-NV			No	Yes	Yes	Yes	https://barrick.q4cdn.com/788666289/files/doc_downloads/2019/06/Letter-to-the-CoE-plus-inventory.pdf	Barrick Gold Corporation	yes	2019	Yes	Both	No	Yes	1.3052	3.43553	275.81	Gold
190	71	25560	Nevada Gold Mines	Barrick Gold Corporation 022	Barrick Gold Corporation (61.5%) and Newmont Corporation (38.5%)	Barrick Gold Corporation	Goldstrike	AA TSF	USA	North America	40.9853	-116.343	Y	Y	Closed	1988	Downstream	Downstream	66	18000000	18000000	Significant	Nevada Department of Water Resources (DWR NV)	US-NV			Unknown	Yes	Yes	Yes	https://barrick.q4cdn.com/788666289/files/doc_downloads/2019/06/Letter-to-the-CoE-plus-inventory.pdf	Barrick Gold Corporation	yes	2016	Not given	Both	Yes	Yes	1.31247	3.45511	278.291	Gold
191	71	25560	Nevada Gold Mines	Barrick Gold Corporation 023	Barrick Gold Corporation (61.5%) and Newmont Corporation (38.5%)	Barrick Gold Corporation	Goldstrike	Mill 4 TSF	USA	North America	40.9896	-116.357	Y	Y	Closed	1989	Downstream	Downstream	57	8400000	8400000	High	Nevada Department of Water Resources (DWR NV)	US-NV			Unknown	Yes	Yes	Yes	https://barrick.q4cdn.com/788666289/files/doc_downloads/2019/06/Letter-to-the-CoE-plus-inventory.pdf	Barrick Gold Corporation	yes	2016	Not given	Both	Yes	Yes	1.31182	3.43044	265.161	Gold
192	71	25560	Nevada Gold Mines	Barrick Gold Corporation 024	Barrick Gold Corporation (61.5%) and Newmont Corporation (38.5%)	Barrick Gold Corporation	Goldstrike	Arturo TSF (TD-1)	USA	North America	41.0073	-116.432	Y	Y	Closed	1984	Downstream	Downstream	34	2600000	2600000	N/A	Nevada Department of Water Resources (DWR NV)	US-NV			Unknown	Yes	No	Yes	https://barrick.q4cdn.com/788666289/files/doc_downloads/2019/06/Letter-to-the-CoE-plus-inventory.pdf	Barrick Gold Corporation	yes	N/A	No	Internal	Yes	Yes	1.30669	3.425	255.833	Gold
193	72	25807	Barrick Gold Inc. (Ontario)	Barrick Gold Corporation 025	Barrick Gold Corporation	Barrick Gold Corporation	Hemlo	David Bell / Williams Basin	Canada	North America	48.6687	-85.8782	Y	Y	Active	1985	Upstream; Downstream	Hybrid	41	68000000	68000000	Very High	Canadian Dam Association (CDA)	CDA			No	Yes	Yes	Yes	https://barrick.q4cdn.com/788666289/files/doc_downloads/2019/06/Letter-to-the-CoE-plus-inventory.pdf	Barrick Gold Corporation		2015	Yes	Both	No	Yes	0.0455462	3.37092	873.751	Gold
194	73	33224	Kibali Goldmines SA (Kibali)	Barrick Gold Corporation 026	Barrick Gold Corporation (45%); AngloGold (45%); Societe Miniere de Kilo-Moto (SOKIMO) (10%)	Barrick Gold Corporation	Kibali	CTSF 1	Democratic Republic of Congo	Africa	3.13105	29.5981		Y	Active	2013	Downstream	Downstream	45	5000000	33000000	High	South Africa Code of Practice for Mine Residue Deposits (SANS 10286)	SANS			No	Yes	No	Yes	https://barrick.q4cdn.com/788666289/files/doc_downloads/2019/06/Letter-to-the-CoE-plus-inventory.pdf	Barrick Gold Corporation	yes	2019	Yes	Both	Yes	Yes	0.320369	1.63446	1650.64	Gold
195	73	33224	Kibali Goldmines SA (Kibali)	Barrick Gold Corporation 027	Barrick Gold Corporation (45%); AngloGold (45%); Societe Miniere de Kilo-Moto (SOKIMO) (10%)	Barrick Gold Corporation	Kibali	CTSF 2	Democratic Republic of Congo	Africa	3.12781	29.6059		Y	Active	2016	Downstream	Downstream	45	7000000	33000000	High	South Africa Code of Practice for Mine Residue Deposits (SANS 10286)	SANS			No	Yes	No	Yes	https://barrick.q4cdn.com/788666289/files/doc_downloads/2019/06/Letter-to-the-CoE-plus-inventory.pdf	Barrick Gold Corporation	yes	2019	Yes	Both	Yes	Yes	0.322776	1.61854	1647.6	Gold
196	73	33224	Kibali Goldmines SA (Kibali)	Barrick Gold Corporation 028	Barrick Gold Corporation (45%); AngloGold (45%); Societe Miniere de Kilo-Moto (SOKIMO) (10%)	Barrick Gold Corporation	Kibali	FTSF	Democratic Republic of Congo	Africa	3.11904	29.6059		Y	Active	2014	Downstream	Downstream	36	13000000	60000000	High	South Africa Code of Practice for Mine Residue Deposits (SANS 10286)	SANS			No	Yes	No	Yes	https://barrick.q4cdn.com/788666289/files/doc_downloads/2019/06/Letter-to-the-CoE-plus-inventory.pdf	Barrick Gold Corporation	yes	2019	Yes	Both	Yes	Yes	0.324752	1.62956	1644.48	Gold
197	74	26585	Societe des Mines de Loulo SA	Barrick Gold Corporation 029	Barrick (80%); and the State of Mali (20%).	Barrick Gold Corporation	Loulo	Loulo TSF	Mali	Africa	13.0968	-11.3436		Y	Active	2005	Upstream	Upstream	30	35000000	48000000	High	South Africa Code of Practice for Mine Residue Deposits (SANS 10286)	SANS			No	Yes	No	Yes	https://barrick.q4cdn.com/788666289/files/doc_downloads/2019/06/Letter-to-the-CoE-plus-inventory.pdf	Barrick Gold Corporation		N/A	Yes	Both	Yes	Yes	0.25	1.97332	950.5	Gold
198	75	28868	Lumwana Mining co.; Ltd.	Barrick Gold Corporation 030	Barrick Gold Corporation	Barrick Gold Corporation	Lumwana	Lumwana TSF	Zambia	Africa	-12.2347	25.8623		Y	Active	2008	Centreline	Centreline	45	160000000	480000000	Significant	Australian National Committee on Large Dams (ANCOLD)	ANCOLD			No	Yes	Yes	Yes	https://barrick.q4cdn.com/788666289/files/doc_downloads/2019/06/Letter-to-the-CoE-plus-inventory.pdf	Barrick Gold Corporation		2018	Yes	Both	Yes	Yes	0.725038	2.6809	1209.59	Copper
199	76	30308	Societe des Mines de Morila SA	Barrick Gold Corporation 031	Barrick Gold Corporation (40%); AngloGold Ashanti (40%); and the State of Mali (20%).	Barrick Gold Corporation	Morila	Morila TSF	Mali	Africa	11.6957	-6.84092		Y	Closed	2014	In-pit	In-pit/landform		Unknown	N/A	Low	South Africa Code of Practice for Mine Residue Deposits (SANS 10286)	SANS			No	Yes	No	Yes	https://barrick.q4cdn.com/788666289/files/doc_downloads/2019/06/Letter-to-the-CoE-plus-inventory.pdf	Barrick Gold Corporation	yes	N/A	Yes	Both	Yes	Yes	0	1.94291	970.476	Gold
200	77	26770	Pueblo Viejo Dominicana Corporation	Barrick Gold Corporation 032	Barrick Gold Corporation (60%) and Newmont Corporation (40%)	Barrick Gold Corporation	Pueblo Viejo	El Llagal TSF	Dominican Republic	North America	18.8988	-70.1735		Y	Active	2012	Downstream	Downstream	114	52000000	175000000	Extreme	Canadian Dam Association (CDA)	CDA			No	Yes	Yes	Yes	https://barrick.q4cdn.com/788666289/files/doc_downloads/2019/06/Letter-to-the-CoE-plus-inventory.pdf	Barrick Gold Corporation		2018	Yes	Both	No	Yes	3.35973	2.58333	2107.28	Gold
201	78	30307	Societe des Mines de Tongon SA	Barrick Gold Corporation 033	Barrick Gold Corporation (89.7%) the State of Cote dlvoire 10%; Ivorian investors (0.3%)	Barrick Gold Corporation	Tongon	Tongon TSF	Cote d'Ivoire	Africa	9.94131	-5.76311		Y	Active	2011	Upstream	Upstream	26	24000000	31000000	High	South Africa Code of Practice for Mine Residue Deposits (SANS 10286)	SANS			No	Yes	No	Yes	https://barrick.q4cdn.com/788666289/files/doc_downloads/2019/06/Letter-to-the-CoE-plus-inventory.pdf	Barrick Gold Corporation		N/A	Yes	Both	Yes	Yes	0	1.68445	1191.87	Gold
202	79	24867	Nevada Gold Mines	Barrick Gold Corporation 034	Barrick Gold Corporation (61.5%) and Newmont Corporation (38.5%)	Barrick Gold Corporation	Turquoise Ridge	Turquoise Ridge TSF	USA	North America	41.236	-117.22	Y	Y	Closed	1989	Centreline; Downstream	Hybrid	52	8700000	8700000	Low	Nevada Department of Water Resources (DWR NV)	US-NV			No	Yes	No	Yes	https://barrick.q4cdn.com/788666289/files/doc_downloads/2019/06/Letter-to-the-CoE-plus-inventory.pdf	Barrick Gold Corporation	yes	N/A	Yes	Both	Yes	Yes	1.3842	3.34167	246.368	Gold
203	80	25698	Maaden Barrick Copper Company Limited (Saudi Arabia)	Barrick Gold Corporation 035	Barrick Gold Corporation (50%); Maaden Saudi Arabian Mining co. (50%)	Barrick Gold Corporation	Jabal Sayid	Dry Stack TSF	Saudi Arabia	Asia	23.8614	40.9424		Y	Active	2015	Upstream	Upstream	28	2400000	13400000	Low Risk	Australian National Committee on Large Dams (ANCOLD)	ANCOLD			No	Yes	No	Yes	https://barrick.q4cdn.com/788666289/files/doc_downloads/2019/06/Letter-to-the-CoE-plus-inventory.pdf	Barrick Gold Corporation		N/A	Yes	Both	No	Yes	0.0068903	3.02408	99.7022	Copper
204	81	27160	Bulyanhulu gold mine Ltd	Barrick Gold Corporation 036	Barrick Gold Corporation	Barrick Gold Corporation	Bulyanhulu	Bulyanhulu TSF	Tanzania	Africa	-3.23428	32.4863		Y	Active	2015	Upstream	Upstream	19	8000000	45000000	High	South Africa Code of Practice for Mine Residue Deposits (SANS 10286)	SANS			No	Yes	No	Yes	https://barrick.q4cdn.com/788666289/files/doc_downloads/2019/06/Letter-to-the-CoE-plus-inventory.pdf	Barrick Gold Corporation		2018	Yes	Both	Yes	Yes	0.557049	2.66029	914.715	Gold
205	82	29578	Pangea Minerals Ltd	Barrick Gold Corporation 037	Barrick Gold Corporation	Barrick Gold Corporation	Buzwagi	Buzwagi TSF	Tanzania	Africa	-3.8576	32.68		Y	Active	2009	Downstream	Downstream	44	32300000	33300000	High	Australian National Committee on Large Dams (ANCOLD)	ANCOLD			No	Yes	No	Yes	https://barrick.q4cdn.com/788666289/files/doc_downloads/2019/06/Letter-to-the-CoE-plus-inventory.pdf	Barrick Gold Corporation		2019	Yes	Both	Yes	Yes	1.13684	2.71928	833.43	Gold
206	83	30452	North Mara Gold Mine Ltd	Barrick Gold Corporation 038	Barrick Gold Corporation	Barrick Gold Corporation	North Mara	North Mara TSF	Tanzania	Africa	-1.47372	34.4995		Y	Active	2002	Downstream	Downstream	53	30000000	33000000	Extreme	Australian National Committee on Large Dams (ANCOLD)	ANCOLD			No	Yes	No	No	https://barrick.q4cdn.com/788666289/files/doc_downloads/2019/06/Letter-to-the-CoE-plus-inventory.pdf	Barrick Gold Corporation		2019	Yes	Both	Yes	Yes	0.92368	2.51811	1115.09	Gold
207	84	25629	Kalgoorlie Consolidated Gold Mines Pty Ltd	Barrick Gold Corporation 039	Barrick Australia Pacific and Newmont Australia	Kalgoorlie Consolidated Gold Mines Pty Ltd	KCGM	Fimiston I	Australia	Oceania	-30.7467	121.509	Y	Y	Active	1988	Upstream	Upstream	60	42000000	50000000	High	ANCOLD (2012a; b) (Australian National Committee On Large Dams)	ANCOLD			No	Yes	Yes	Yes	https://barrick.q4cdn.com/788666289/files/doc_downloads/2019/06/Letter-to-the-CoE-plus-inventory.pdf	Barrick Gold Corporation	yes	2018	Yes	None	Yes	Yes	0.693927	3.5668	280.448	Gold
208	84	25629	Kalgoorlie Consolidated Gold Mines Pty Ltd	Barrick Gold Corporation 040	Barrick Australia Pacific and Newmont Australia	Kalgoorlie Consolidated Gold Mines Pty Ltd	KCGM	Fimiston II	Australia	Oceania	-30.7514	121.546	Y	Y	Active	1991	Upstream	Upstream	60	119000000	135000000	High	ANCOLD (2012a; b) (Australian National Committee On Large Dams)	ANCOLD			No	Yes	Yes	Yes	https://barrick.q4cdn.com/788666289/files/doc_downloads/2019/06/Letter-to-the-CoE-plus-inventory.pdf	Barrick Gold Corporation	yes	2018	Yes	None	Yes	Yes	0.700624	3.59802	279.935	Gold
209	84	25629	Kalgoorlie Consolidated Gold Mines Pty Ltd	Barrick Gold Corporation 041	Barrick Australia Pacific and Newmont Australia	Kalgoorlie Consolidated Gold Mines Pty Ltd	KCGM	Kaltails	Australia	Oceania	-30.7985	121.564	Y	Y	Active	2011	Upstream	Upstream	60	82000000	98000000	High	ANCOLD (2012a; b) (Australian National Committee On Large Dams)	ANCOLD			No	Yes	Yes	Yes	https://barrick.q4cdn.com/788666289/files/doc_downloads/2019/06/Letter-to-the-CoE-plus-inventory.pdf	Barrick Gold Corporation	yes	2018	Yes	None	Yes	Yes	0.70861	3.56545	279.007	Gold
210	84	25629	Kalgoorlie Consolidated Gold Mines Pty Ltd	Barrick Gold Corporation 042	Barrick Australia Pacific and Newmont Australia	Kalgoorlie Consolidated Gold Mines Pty Ltd	KCGM	Gidji I	Australia	Oceania	-30.5832	121.454	Y	Y	Inactive Care and Maintenance	1989	Upstream	Upstream	30	3000000	3000000	Low	ANCOLD (2012a; b) (Australian National Committee On Large Dams)	ANCOLD			No	Yes	Yes	Yes	https://barrick.q4cdn.com/788666289/files/doc_downloads/2019/06/Letter-to-the-CoE-plus-inventory.pdf	Barrick Gold Corporation	yes	2018	Yes	None	Yes	Yes	0.667592	3.52933	271.044	Gold
211	84	25629	Kalgoorlie Consolidated Gold Mines Pty Ltd	Barrick Gold Corporation 043	Barrick Australia Pacific and Newmont Australia	Kalgoorlie Consolidated Gold Mines Pty Ltd	KCGM	Gidji II	Australia	Oceania	-30.5832	121.454	Y	Y	Active	2012	Downstream	Downstream	25	1000000	2000000	Low	ANCOLD (2012a; b) (Australian National Committee On Large Dams)	ANCOLD			No	Yes	Yes	Yes	https://barrick.q4cdn.com/788666289/files/doc_downloads/2019/06/Letter-to-the-CoE-plus-inventory.pdf	Barrick Gold Corporation	yes	2018	Yes	None	Yes	Yes	0.667592	3.52933	271.044	Gold
212	84	25629	Kalgoorlie Consolidated Gold Mines Pty Ltd	Barrick Gold Corporation 044	Barrick Australia Pacific and Newmont Australia	Kalgoorlie Consolidated Gold Mines Pty Ltd	KCGM	Mullingar	Australia	Oceania	-30.7297	121.471	Y	Y	Inactive Care and Maintenance		Unknown	Other	5	81600	81600	Unknown	Not Classified	ND			Unknown	No	No	No	https://barrick.q4cdn.com/788666289/files/doc_downloads/2019/06/Letter-to-the-CoE-plus-inventory.pdf	Barrick Gold Corporation	yes	N/A	No	None	Yes	No	0.685843	3.55763	283.264	Gold
213	84	25629	Kalgoorlie Consolidated Gold Mines Pty Ltd	Barrick Gold Corporation 045	Barrick Australia Pacific and Newmont Australia	Kalgoorlie Consolidated Gold Mines Pty Ltd	KCGM	Mt. Percy	Australia	Oceania	-30.7186	121.488	Y	Y	Inactive Care and Maintenance	1985	Upstream	Upstream	23	8400000	8400000	Unknown	Not Classified	ND			Unknown	No	No	No	https://barrick.q4cdn.com/788666289/files/doc_downloads/2019/06/Letter-to-the-CoE-plus-inventory.pdf	Barrick Gold Corporation	yes	2018	No	None	Yes	No	0.687422	3.54837	280.419	Gold
214	84	25629	Kalgoorlie Consolidated Gold Mines Pty Ltd	Barrick Gold Corporation 046	Barrick Australia Pacific and Newmont Australia	Kalgoorlie Consolidated Gold Mines Pty Ltd	KCGM	Paringa	Australia	Oceania	-30.7571	121.524	Y	Y	Inactive Care and Maintenance	1982	Unknown	Other	5	836000	836000	Unknown	Not Classified	ND			Unknown	No	No	No	https://barrick.q4cdn.com/788666289/files/doc_downloads/2019/06/Letter-to-the-CoE-plus-inventory.pdf	Barrick Gold Corporation	yes	N/A	No	None	Yes	No	0.697489	3.55674	277.677	Gold
215	84	25629	Kalgoorlie Consolidated Gold Mines Pty Ltd	Barrick Gold Corporation 047	Barrick Australia Pacific and Newmont Australia	Kalgoorlie Consolidated Gold Mines Pty Ltd	KCGM	Croesus	Australia	Oceania	-30.7523	121.5	Y	Y	Inactive Care and Maintenance	1973	Unknown	Other	20	4250000	4250000	Unknown	Not Classified	ND			Unknown	No	No	No	https://barrick.q4cdn.com/788666289/files/doc_downloads/2019/06/Letter-to-the-CoE-plus-inventory.pdf	Barrick Gold Corporation	yes	2012	Yes	None	Yes	No	0.692995	3.56802	282.753	Gold
216	84	25629	Kalgoorlie Consolidated Gold Mines Pty Ltd	Barrick Gold Corporation 048	Barrick Australia Pacific and Newmont Australia	Kalgoorlie Consolidated Gold Mines Pty Ltd	KCGM	Old Croesus	Australia	Oceania	-30.76	121.497	Y	Y	Inactive Care and Maintenance	1965	Unknown	Other	23	2120000	2120000	Unknown	Not Classified	ND			Unknown	No	No	No	https://barrick.q4cdn.com/788666289/files/doc_downloads/2019/06/Letter-to-the-CoE-plus-inventory.pdf	Barrick Gold Corporation	yes	N/A	No	None	Yes	No	0.693399	3.5635	282.854	Gold
217	85	27390	Compania Minera Zaldivar Ltda. (CMZ)	Barrick Gold Corporation 049	Barrick Gold Corporation(50%); Antofagosta Plc (50%)	Antofagasta Plc	Zaldivar	Zaldivar TSF	Chile	South America	-24.415	-69.1301	Y	Y	Active	1995	Downstream	Downstream	39	9300000	17000000	Medium	Antofagasta	AF			No	Yes	Yes	Yes	https://barrick.q4cdn.com/788666289/files/doc_downloads/2019/06/Letter-to-the-CoE-plus-inventory.pdf	Barrick Gold Corporation		2019	Yes	Both	Yes	Yes	3.17375	4.65768	13.044	Copper
218	86	-1	Barrick Gold Corporation	Barrick Gold Corporation 050	Barrick Gold Corporation	Barrick Gold Corporation	Bicroft	North Tailings Basin	Canada	North America	44.9956	-78.0444	Y	Y	Closed	1956	Upstream	Upstream	9	1500000	1500000	High	Canadian Dam Association (CDA)	CDA			Yes	Yes	No	Yes	https://barrick.q4cdn.com/788666289/files/doc_downloads/2019/06/Letter-to-the-CoE-plus-inventory.pdf	Barrick Gold Corporation		2018	Yes	Both	Yes	Yes	0.55151	3.17062	945.485
219	86	-1	Barrick Gold Corporation	Barrick Gold Corporation 051	Barrick Gold Corporation	Barrick Gold Corporation	Bicroft	South Tailings Basin	Canada	North America	44.9877	-78.0386	Y	Y	Closed	1956	Upstream	Upstream	8	200000	200000	Significant	Canadian Dam Association (CDA)	CDA			No	Yes	No	Yes	https://barrick.q4cdn.com/788666289/files/doc_downloads/2019/06/Letter-to-the-CoE-plus-inventory.pdf	Barrick Gold Corporation		2018	Yes	Both	Yes	Yes	0.550008	3.16045	939.63
220	87	26020	Barrick Gold Corporation	Barrick Gold Corporation 052	Barrick Gold Corporation	Barrick Gold Corporation	Bousquet	Bousquet LTA	Canada	North America	48.1064	-78.0009	Y	Y	Closed	1938	Upstream	Upstream	15	14000000	14000000	Significant	Canadian Dam Association (CDA)	CDA			No	No	No	N/A	https://barrick.q4cdn.com/788666289/files/doc_downloads/2019/06/Letter-to-the-CoE-plus-inventory.pdf	Barrick Gold Corporation		2002	Not given	Internal	Yes	No	0.534958	3.175	926.43	Gold
221	88	-1	Barrick Gold Corporation	Barrick Gold Corporation 053	Barrick Gold Corporation	Barrick Gold Corporation	Cadillac Molybdenite	Tailings Stack	Canada	North America	48.3152	-78.3823	Y	Y	Closed	1965	Upstream	Upstream	20	1300000	1300000	Significant	Canadian Dam Association (CDA)	CDA			No	No	No	N/A	https://barrick.q4cdn.com/788666289/files/doc_downloads/2019/06/Letter-to-the-CoE-plus-inventory.pdf	Barrick Gold Corporation		1998	Not given	Both	Yes	No	0.472408	3.2964	914.661
222	89	-1	Barrick Gold Corporation	Barrick Gold Corporation 054	Barrick Gold Corporation	Barrick Gold Corporation	Cullaton Lake	Tailings Pond 1	Canada	North America	61.2659	-98.4921	Y	Y	Closed	1981	Downstream	Downstream	5	300000	300000	Low	Canadian Dam Association (CDA)	CDA			No	Yes	Yes	Yes	https://barrick.q4cdn.com/788666289/files/doc_downloads/2019/06/Letter-to-the-CoE-plus-inventory.pdf	Barrick Gold Corporation		2015	Yes	Both	Yes	Yes	0.0226192	5.7102	325.806
223	89	-1	Barrick Gold Corporation	Barrick Gold Corporation 055	Barrick Gold Corporation	Barrick Gold Corporation	Cullaton Lake	Tailings Pond 2	Canada	North America	61.2646	-98.4799	Y	Y	Closed	1981	Downstream	Downstream	0	0	0	Not rated	N/A	ND			No	Yes	Yes	Yes	https://barrick.q4cdn.com/788666289/files/doc_downloads/2019/06/Letter-to-the-CoE-plus-inventory.pdf	Barrick Gold Corporation		2015	Yes	Both	Yes	Yes	0.0225904	5.70268	325.279
224	90	26928	Barrick Gold Corporation	Barrick Gold Corporation 056	Barrick Gold Corporation	Barrick Gold Corporation	Eskay	Albino Lake TSF	Canada	North America	56.6505	-130.496	Y	Y	Closed	1997	Lake	In-pit/landform		200000	200000	Not rated	N/A	ND			No	N/A	N/A	Yes	https://barrick.q4cdn.com/788666289/files/doc_downloads/2019/06/Letter-to-the-CoE-plus-inventory.pdf	Barrick Gold Corporation		2018	Yes	Both	Yes	Not given	0.529774	1.90727	1902.31	Gold
225	90	26928	Barrick Gold Corporation	Barrick Gold Corporation 057	Barrick Gold Corporation	Barrick Gold Corporation	Eskay	Tom McKay TSF	Canada	North America	56.6197	-130.52	Y	Y	Closed	2001	Lake	In-pit/landform		500000	500000	Not rated	N/A	ND			No	N/A	N/A	Yes	https://barrick.q4cdn.com/788666289/files/doc_downloads/2019/06/Letter-to-the-CoE-plus-inventory.pdf	Barrick Gold Corporation		2018	Yes	Both	Yes	Not given	0.547259	1.9374	1940.61	Gold
226	91	-1	Barrick Gold Corporation	Barrick Gold Corporation 058	Barrick Gold Corporation	Barrick Gold Corporation	Giant Nickel	Upper TSF	Canada	North America	49.4823	-121.462	Y	Y	Closed	1958	Upstream	Upstream	17	1800000	1800000	Not rated	N/A	ND			No	Yes	No	Yes	https://barrick.q4cdn.com/788666289/files/doc_downloads/2019/06/Letter-to-the-CoE-plus-inventory.pdf	Barrick Gold Corporation		2017	Yes	Both	Yes	Yes	1.44201	2.64311	1343.13
227	91	-1	Barrick Gold Corporation	Barrick Gold Corporation 059	Barrick Gold Corporation	Barrick Gold Corporation	Giant Nickel	Lower TSF	Canada	North America	49.4834	-121.458	Y	Y	Closed	1971	Downstream	Downstream	22	1800000	1800000	Very High	Canadian Dam Association (CDA)	CDA			No	Yes	No	Yes	https://barrick.q4cdn.com/788666289/files/doc_downloads/2019/06/Letter-to-the-CoE-plus-inventory.pdf	Barrick Gold Corporation		2017	Yes	Both	Yes	Yes	1.44139	2.64874	1356.91
228	92	25911	Barrick Gold Corporation	Barrick Gold Corporation 060	Barrick Gold Corporation	Barrick Gold Corporation	Golden Patricia	Golden Patricia TSF	Canada	North America	51.3698	-91.1319	Y	Y	Closed	1988	Upstream; Centreline	Hybrid	5	800000	800000	Low	Canadian Dam Association (CDA)	CDA			N/A	No	No	N/A	https://barrick.q4cdn.com/788666289/files/doc_downloads/2019/06/Letter-to-the-CoE-plus-inventory.pdf	Barrick Gold Corporation		N/A	Not given	Internal	Yes	No	0.0016537	3.14084	718.782	Gold
229	93	25923	Barrick Gold Corporation	Barrick Gold Corporation 061	Barrick Gold Corporation	Barrick Gold Corporation	Nickel Plate	Nickel Plate TSF	Canada	North America	49.3553	-120.024	Y	Y	Closed	1987	Upstream; Centreline	Hybrid	49	7600000	8200000	Very High	Canadian Dam Association (CDA)	CDA			Yes	Yes	No	Yes	https://barrick.q4cdn.com/788666289/files/doc_downloads/2019/06/Letter-to-the-CoE-plus-inventory.pdf	Barrick Gold Corporation		2018	Yes	Both	Yes	Yes	0.872718	2.63363	502.423	Gold
230	94	-1	Barrick Gold Corporation	Barrick Gold Corporation 062	Barrick Gold Corporation	Barrick Gold Corporation	Powell Rouyn	Parc A Residus	Canada	North America	48.2582	-79.0504	Y	Y	Closed	1937	Upstream	Upstream	6	300000	300000	Significant	Canadian Dam Association (CDA)	CDA			N/A	No	No	N/A	https://barrick.q4cdn.com/788666289/files/doc_downloads/2019/06/Letter-to-the-CoE-plus-inventory.pdf	Barrick Gold Corporation		2001	Not given	Internal	Yes	No	0.484404	3.41868	911.373
231	95	-1	Barrick Gold Corporation	Barrick Gold Corporation 063	Barrick Gold Corporation	Barrick Gold Corporation	Renabie	Renabie TSFs	Canada	North America	48.372	-83.8637	Y	Y	Closed	1947	Upstream	Upstream	13	3900000	3900000	Low	Canadian Dam Association (CDA)	CDA			N/A	No	No	N/A	https://barrick.q4cdn.com/788666289/files/doc_downloads/2019/06/Letter-to-the-CoE-plus-inventory.pdf	Barrick Gold Corporation		N/A	Not given	Both	Yes	No	0.112923	3.18004	849.294
232	96	-1	Barrick Gold Corporation	Barrick Gold Corporation 064	Barrick Gold Corporation	Barrick Gold Corporation	Uchi	Uchi TSFs	Canada	North America	51.0709	-92.5936	Y	Y	Closed	1938	Landform	Other		500000	500000	Low	Canadian Dam Association (CDA)	CDA			No	N/A	N/A	Yes	https://barrick.q4cdn.com/788666289/files/doc_downloads/2019/06/Letter-to-the-CoE-plus-inventory.pdf	Barrick Gold Corporation		N/A	Yes	Internal	Yes	Not given	0.0034366	3.26667	690.988
233	97	24702	Barrick Gold Corporation	Barrick Gold Corporation 065	Barrick Gold Corporation	Barrick Gold Corporation	Bullfrog	Impoundment 1	USA	North America	36.8709	-116.815	Y	Y	Closed	1989	Upstream	Upstream	14	6000000	6000000	Low	Nevada Department of Water Resources (DWR NV)	US-NV			No	Yes	No	Yes	https://barrick.q4cdn.com/788666289/files/doc_downloads/2019/06/Letter-to-the-CoE-plus-inventory.pdf	Barrick Gold Corporation		1998	Yes	Both	Yes	Yes	2.35095	3.83338	114.007	Gold
234	97	24702	Barrick Gold Corporation	Barrick Gold Corporation 066	Barrick Gold Corporation	Barrick Gold Corporation	Bullfrog	Impoundment 2	USA	North America	36.8745	-116.81	Y	Y	Closed	1991	Downstream	Downstream	21	6000000	6000000	Low	Nevada Department of Water Resources (DWR NV)	US-NV			No	Yes	No	Yes	https://barrick.q4cdn.com/788666289/files/doc_downloads/2019/06/Letter-to-the-CoE-plus-inventory.pdf	Barrick Gold Corporation		1998	Yes	Both	Yes	Yes	2.31976	3.83124	113.762	Gold
235	97	24702	Barrick Gold Corporation	Barrick Gold Corporation 067	Barrick Gold Corporation	Barrick Gold Corporation	Bullfrog	Impoundment 3	USA	North America	36.8784	-116.815	Y	Y	Closed	1995	Upstream; Centreline	Hybrid	16	5000000	5000000	Low	Nevada Department of Water Resources (DWR NV)	US-NV			No	Yes	No	Yes	https://barrick.q4cdn.com/788666289/files/doc_downloads/2019/06/Letter-to-the-CoE-plus-inventory.pdf	Barrick Gold Corporation		1998	Yes	Both	Yes	Yes	2.31777	3.83755	114.658	Gold
236	97	24702	Barrick Gold Corporation	Barrick Gold Corporation 068	Barrick Gold Corporation	Barrick Gold Corporation	Bullfrog	Impoundment 4	USA	North America	36.8748	-116.819	Y	Y	Closed	1997	Downstream	Downstream	23	5000000	5000000	Low	Nevada Department of Water Resources (DWR NV)	US-NV			No	Yes	No	Yes	https://barrick.q4cdn.com/788666289/files/doc_downloads/2019/06/Letter-to-the-CoE-plus-inventory.pdf	Barrick Gold Corporation		1998	Yes	Both	Yes	Yes	2.3486	3.83957	114.101	Gold
237	98	-1	Barrick Gold Corporation	Barrick Gold Corporation 069	Barrick Gold Corporation	Barrick Gold Corporation	Colosseum	Colosseum TSF	USA	North America	35.5578	-115.57	Y	Y	Closed	1988	Downstream	Downstream	41	4200000	4200000	Low	California Department of Safety of Dams (DSOD CA)	US-CA			No	No	No	Yes	https://barrick.q4cdn.com/788666289/files/doc_downloads/2019/06/Letter-to-the-CoE-plus-inventory.pdf	Barrick Gold Corporation		N/A	Yes	Internal	Yes	No	0.933985	4.51795	252.434
238	99	-1	Barrick Gold Corporation	Barrick Gold Corporation 070	Barrick Gold Corporation	Barrick Gold Corporation	Grants	Large TSF	USA	North America	35.2436	-107.863	Y	Y	Closed	1958	Upstream	Upstream	31	15000000	15000000	Low	New Mexico Office of the State Engineer (OSE NM)	US-NM			No	Yes	No	Yes	https://barrick.q4cdn.com/788666289/files/doc_downloads/2019/06/Letter-to-the-CoE-plus-inventory.pdf	Barrick Gold Corporation		N/A	Yes	Both	Yes	Yes	0.713849	3.53497	252.041
239	99	-1	Barrick Gold Corporation	Barrick Gold Corporation 071	Barrick Gold Corporation	Barrick Gold Corporation	Grants	Small TSF	USA	North America	35.2376	-107.862	Y	Y	Closed	1958	Upstream	Upstream	8	900000	900000	Significant	New Mexico Office of the State Engineer (OSE NM)	US-NM			No	Yes	No	Yes	https://barrick.q4cdn.com/788666289/files/doc_downloads/2019/06/Letter-to-the-CoE-plus-inventory.pdf	Barrick Gold Corporation		N/A	Yes	Both	Yes	Yes	0.714041	3.52559	248.115
240	100	24767	Barrick Gold Corporation	Barrick Gold Corporation 072	Barrick Gold Corporation	Barrick Gold Corporation	Homestake	Grizzly Gulch TSF	USA	North America	44.3292	-103.738	Y	Y	Closed	1977	Upstream; Downstream	Hybrid	122	29000000	29000000	Category 1	South Dakota Department of Energy and Natural Resources (DENR SD)	US-SD			No	Yes	Yes	Yes	https://barrick.q4cdn.com/788666289/files/doc_downloads/2019/06/Letter-to-the-CoE-plus-inventory.pdf	Barrick Gold Corporation		2010	Yes	Both	Yes	Yes	0.237338	4.80029	626.648	Gold
241	101	-1	Barrick Gold Corporation	Barrick Gold Corporation 073	Barrick Gold Corporation	Barrick Gold Corporation	McDermitt	McDermitt TSFs	USA	North America	41.9312	-117.8	Y	Y	Closed	1975	Upstream	Upstream	5	400000	400000	Low	Nevada Department of Water Resources (DWR NV)	US-NV			N/A	No	No	N/A	https://barrick.q4cdn.com/788666289/files/doc_downloads/2019/06/Letter-to-the-CoE-plus-inventory.pdf	Barrick Gold Corporation		N/A	Unknown	Internal	Yes	No	1.15345	3.21667	248.637
242	102	24823	Barrick Gold Corporation	Barrick Gold Corporation 074	Barrick Gold Corporation	Barrick Gold Corporation	McLaughlin	McLaughlin TSF	USA	North America	38.8662	-122.439	Y	Y	Closed	1985	Downstream	Downstream	51	27000000	27000000	High	California Department of Safety of Dams (DSOD CA)	US-CA			No	Yes	No	Yes	https://barrick.q4cdn.com/788666289/files/doc_downloads/2019/06/Letter-to-the-CoE-plus-inventory.pdf	Barrick Gold Corporation		2010	Yes	Both	Yes	Yes	5.67287	2.69874	962.369	Gold
243	103	24987	Barrick Gold Corporation	Barrick Gold Corporation 075	Barrick Gold Corporation	Barrick Gold Corporation	Mercur	Reservation Canyon TSF	USA	North America	40.3315	-112.197	Y	Y	Closed	1983	Upstream; Downstream	Hybrid	113	15600000	15600000	Low	Utah Department of Natural Resources (DNR UT)	US-UT			Yes	Yes	No	Yes	https://barrick.q4cdn.com/788666289/files/doc_downloads/2019/06/Letter-to-the-CoE-plus-inventory.pdf	Barrick Gold Corporation		1998	Yes	Both	Yes	Yes	1.30607	3.65131	502.873	Gold
244	104	26713	Barrick Gold Corporation	Barrick Gold Corporation 076	Barrick Gold Corporation	Barrick Gold Corporation	El Indio	Dry Stack TSFs 1; 2 and 3	Chile	South America	-29.7667	-69.9765	Y	Y	Closed	1992	Upstream	Upstream	215	2800000	5100000	Not rated	N/A	ND			No	Yes	No	Yes	https://barrick.q4cdn.com/788666289/files/doc_downloads/2019/06/Letter-to-the-CoE-plus-inventory.pdf	Barrick Gold Corporation		2004	Yes	Both	Yes	Yes	2.9029	5.73065	147.173	Gold
245	104	26713	Barrick Gold Corporation	Barrick Gold Corporation 077	Barrick Gold Corporation	Barrick Gold Corporation	El Indio	El Indio TSF	Chile	South America	-29.7837	-69.9865	Y	Y	Closed	1981	Upstream; Downstream	Hybrid	78	4000000	4000000	Significant	Canadian Dam Association (CDA)	CDA			No	Yes	No	Yes	https://barrick.q4cdn.com/788666289/files/doc_downloads/2019/06/Letter-to-the-CoE-plus-inventory.pdf	Barrick Gold Corporation		2004	Yes	Both	Yes	Yes	2.91244	5.35377	133.448	Gold
246	104	26713	Barrick Gold Corporation	Barrick Gold Corporation 078	Barrick Gold Corporation	Barrick Gold Corporation	El Indio	Pastos Largos SP	Chile	South America	-29.7946	-70.0005	Y	Y	Closed	1997	Downstream	Downstream	49	700000	3200000	Significant	Canadian Dam Association (CDA)	CDA			No	Yes	Yes	Yes	https://barrick.q4cdn.com/788666289/files/doc_downloads/2019/06/Letter-to-the-CoE-plus-inventory.pdf	Barrick Gold Corporation		2004	Yes	Both	Yes	Yes	2.9253	5.19882	126.46	Gold
247	105	29612	Barrick Gold Corporation	Barrick Gold Corporation 079	Barrick Gold Corporation	Barrick Gold Corporation	Tambo	Upstream TSF	Chile	South America	-29.8009	-69.9399	Y	Y	Closed	1995	Downstream	Downstream	68	3800000	3800000	Low	Canadian Dam Association (CDA)	CDA			No	Yes	No	Yes	https://barrick.q4cdn.com/788666289/files/doc_downloads/2019/06/Letter-to-the-CoE-plus-inventory.pdf	Barrick Gold Corporation		2004	Yes	Both	Yes	Yes	2.87434	6.24191	168.759	Gold
248	105	29612	Barrick Gold Corporation	Barrick Gold Corporation 080	Barrick Gold Corporation	Barrick Gold Corporation	Tambo	Downstream TSF	Chile	South America	-29.8076	-69.94	Y	Y	Closed	1998	Downstream	Downstream	85	5500000	5500000	Low	Canadian Dam Association (CDA)	CDA			No	Yes	No	Yes	https://barrick.q4cdn.com/788666289/files/doc_downloads/2019/06/Letter-to-the-CoE-plus-inventory.pdf	Barrick Gold Corporation		2004	Yes	Both	Yes	Yes	2.87469	6.14193	168.171	Gold
249	106	27166	Boliden	Boliden 001		Boliden	Gillervattnet	GillervattnetTMF(BolidenArea)	Sweden	Europe	64.86	20.31	Y		Closed	1974	Downstream; Centreline	Hybrid	14	25000000	25000000	Category A	Directive2006/21/EC of the European Parliament and of the Council of 15March 2006 on the management of waste from extractive industries. According to the Finnish dam classifications. The Finnish Dam Safety Guide (ELY Centres;2012). Class is set by the authorities.	EU			No	Yes	Yes	Yes	https://www.boliden.com/globalassets/sustainability/our-responsibilities/in-focus/tailings_safety_disclosure_response_boliden.pdf	Boliden		2016	Yes	Both	Yes	Yes	0.226964	2.06242	613.15	Zinc
250	107	27166	Boliden	Boliden 002		Boliden	Hotjarn Maurliden	HtjrnTMF(BolidenArea)	Sweden	Europe	64.85	20.32	Y		Active	2011	Downstream	Downstream	20	8000000	13000000	Category A	Directive2006/21/EC of the European Parliament and of the Council of15 March 2006 on the management of waste from extractive industries.The Swedish national system from the Swedish environmental law and earlier a consequenceclass according to the Swedish Mining industrys (SVEmin) dam safety guideline (GruvRIDAS). The dam safety classis approved by the Swedish authorities.	EU			No	Yes	Yes	Yes	https://www.boliden.com/globalassets/sustainability/our-responsibilities/in-focus/tailings_safety_disclosure_response_boliden.pdf	Boliden		2018	Yes	Both	Yes	Yes	0.22694	2.05792	608.5	Zinc
251	108	27166	Boliden	Boliden 003		Boliden	Kristineberg	Kristineberg TMF(BolidenArea)	Sweden	Europe	65.08	18.6	Y		Inactive Care and Maintenance	1952	Downstream; Upstream; Downstream	Hybrid	20	10000000	10000000	Category A	Directive2006/21/EC of the European Parliament and of the Council of 15March 2006 on the management of waste from extractive industries.The Swedish national system from the Swedish environmental law and earlier a consequence class according to the Swedish Mining industrys (SVEmin) dam safety guideline (GruvRIDAS). The dam safety class is approved by the Swedishauthorities.	EU			No	Yes	Yes	Yes	https://www.boliden.com/globalassets/sustainability/our-responsibilities/in-focus/tailings_safety_disclosure_response_boliden.pdf	Boliden		2017	Yes	Both	Yes	Yes	0.2241	2.53	615.2	Zinc
252	109	27291	Boliden	Boliden 004		Boliden	Aitik	Aitik TMF	Sweden	Europe	67.07	20.8	Y		Active	1968	Downstream; Upstream	Hybrid	67	550000000	770000000	Category A	Directive 2006/21/ECof the European Parliament and of the Council of 15 March2006 on the management of waste from extractive industries.The Swedish national system from the Swedishenvironmental law and earlier a consequence class according to the Swedish Mining industrys (SVEmin) dam safety guideline (GruvRIDAS). The dam safety class isapproved by theSwedish authorities.	EU			Yes	Yes	Yes	Yes	https://www.boliden.com/globalassets/sustainability/our-responsibilities/in-focus/tailings_safety_disclosure_response_boliden.pdf	Boliden		2017	Yes	Both	Yes	Yes	0.26119	2.79542	560.45	Copper
253	110	27167	Boliden	Boliden 005		Boliden	Tara	Tara TMF	Ireland	Europe	53.68	-6.71	Y		Active	1976	Downstream; Upstream	Hybrid	30	31000000	36000000	Category A	"Directive2006/21/EC of the European Parliamentand of theCouncil of 15March 2006 on the management of waste from extractive industries."	EU			No	Yes	Yes	Yes	https://www.boliden.com/globalassets/sustainability/our-responsibilities/in-focus/tailings_safety_disclosure_response_boliden.pdf	Boliden		2018	Yes	Both	Yes	Yes	0.16	3.34583	935.08	Zinc
254	111	29179	Boliden	Boliden 006		Boliden	Kevitsa	Kevitsa TMF(two different impoundments)	Finland	Europe	67.68	26.93	Y		Active	2012	Downstream; Upstream	Hybrid	26	36000000	67000000	Category A	"Directive2006/21/EC of the European Parliament and of the Council of 15March 2006 on the management of waste from extractive industries. According to the Finnish dam classifications. The Finnish Dam Safety Guide (ELY Centres;2012). Class is set by the authorities."	EU			No	Yes	Yes	Yes	https://www.boliden.com/globalassets/sustainability/our-responsibilities/in-focus/tailings_safety_disclosure_response_boliden.pdf	Boliden		2018	Yes	Both	Yes	Yes	0.25509	2.55833	510.64	Nickel
255	112	29669	Boliden	Boliden 007		Boliden	Kylylahti	LuikonlahtiTMF(threediffrentimpoundment)Kylylahti	Finland	Europe	62.93	28.72	Y		Active	1967	Downstream; Upstream	Hybrid	30	2300000	3000000	Category A	Directive2006/21/EC of the European Parliament and of the Council of 15March 2006 on the management of waste from extractive industries. According to the Finnish dam classifications. The Finnish Dam Safety Guide (ELY Centres;2012). Class is set by the authorities.	EU			No	Yes	Yes	Yes	https://www.boliden.com/globalassets/sustainability/our-responsibilities/in-focus/tailings_safety_disclosure_response_boliden.pdf	Boliden		2018	Yes	Internal	Yes	Yes	-9999	2.96658	657.08	Copper
256	113	61790	Boliden	Boliden 008		Boliden	Harjavalta	HarjavaltaTMF(three different impoundments)	Finland	Europe	61.32	22.09	Y		Active	1967	Upstream	Upstream	24	1900000	3000000	Category A	Directive2006/21/EC of the European Parliament and of the Council of 15March 2006 on the management of waste from extractive industries. According to the Finnish dam classifications. The Finnish Dam Safety Guide (ELY Centres;2012). Class is set by the authorities.	EU			Yes	Yes	Yes	Yes	https://www.boliden.com/globalassets/sustainability/our-responsibilities/in-focus/tailings_safety_disclosure_response_boliden.pdf	Boliden		2019	Yes	Both	Yes	Yes	0.16791	3.17	603.77	Copper
257	114	51144	Boliden	Boliden 009		Boliden	Stekenjokk	Stekenjokk TMF	Sweden	Europe	65.1	14.46	Y		Closed	1974	Centreline	Centreline	13	2500000	2500000	Category A	"Directive2006/21/EC of the European Parliament and of the Council of 15March 2006 on the management of waste from extractive industries.The Swedish national system from the Swedish environmental law and earlier a consequence class according to the Swedish Mining industrys (SVEmin) dam safety guideline (GruvRIDAS). The dam safety class is approved by the Swedishauthorities."	EU			No	Yes	Yes	Yes	https://www.boliden.com/globalassets/sustainability/our-responsibilities/in-focus/tailings_safety_disclosure_response_boliden.pdf	Boliden		2008	Yes	Both	Yes	Yes	0.39244	4.06833	852.95	Silver
258	115	29632	Boliden	Boliden 010		Boliden	Garpenberg	RyllshytteTMF(Garpenberg)	Sweden	Europe	60.31	16.15	Y		Active	1963	Downstream; Upstream	Hybrid	34	30000000	37500000	Category A	The Swedishnational system from the Swedish environmental law and earlier a consequenceclass according to the Swedish Mining industrys (SVEmin) dam safety guideline (GruvRIDAS). The dam safety classis approved by the Swedish authorities.	SWE			Yes	Yes	Yes	Yes	https://www.boliden.com/globalassets/sustainability/our-responsibilities/in-focus/tailings_safety_disclosure_response_boliden.pdf	Boliden		2017	Yes	Both	Yes	Yes	0.14728	2.81292	680.7	Zinc
259	116	24473	Freeport McMoran	Freeport McMoran 001		Freeport	Morenci	Morenci 1-West	USA	North America	33.0311	-109.341	Y	Y	Active	1940	Upstream	Upstream	21	74800000	74800000	Extreme	CDA	CDA			Yes	2013	Yes	Yes	https://www.fcx.com/sites/fcx/files/documents/sustainability/supporting_data.pdf	Freeport McMoran		2019	Yes	Both	yes	yes	0.616707	3.28908	359.195	Copper
260	116	24473	Freeport McMoran	Freeport McMoran 002		Freeport	Morenci	Morenci 2-West	USA	North America	33.0311	-109.341	Y	Y	Active	1940	Upstream	Upstream	38	37290000	37290000	Extreme	CDA	CDA			Yes	2013	Yes	Yes	https://www.fcx.com/sites/fcx/files/documents/sustainability/supporting_data.pdf	Freeport McMoran		2019	Yes	Both	yes	yes	0.616707	3.28908	359.195	Copper
261	116	24473	Freeport McMoran	Freeport McMoran 003		Freeport	Morenci	Morenci 3-West	USA	North America	33.0368	-109.34	Y	Y	Active	1940	Upstream	Upstream	82	21280000	27780000	Extreme	CDA	CDA			Yes	2013	Yes	Yes	https://www.fcx.com/sites/fcx/files/documents/sustainability/supporting_data.pdf	Freeport McMoran		2019	Yes	Both	yes	yes	0.616961	3.30613	362.823	Copper
262	116	24473	Freeport McMoran	Freeport McMoran 004		Freeport	Morenci	Morenci 4-West	USA	North America	33.0439	-109.34	Y	Y	Active	1940	Upstream	Upstream	69	18960000	18960000	Extreme	CDA	CDA			No	2013	Yes	Yes	https://www.fcx.com/sites/fcx/files/documents/sustainability/supporting_data.pdf	Freeport McMoran		2019	Yes	Both	yes	yes	0.617313	3.3195	367.899	Copper
263	116	24473	Freeport McMoran	Freeport McMoran 005		Freeport	Morenci	3-East	USA	North America	33.02	-109.336	Y	Y	Inactive	1940	Upstream	Upstream	12	1360000	1360000	Significant	CDA	CDA			No	No	Yes	Yes	https://www.fcx.com/sites/fcx/files/documents/sustainability/supporting_data.pdf	Freeport McMoran		2019	Yes	Both	yes	yes	0.616841	3.2207	339.577	Copper
264	116	24473	Freeport McMoran	Freeport McMoran 006		Freeport	Morenci	West/East Dam	USA	North America	33.0246	-109.362	Y	Y	Active	2015	Centreline	Centreline	94	55560000	145670035	Extreme	CDA	CDA			No	2015	Yes	Yes	https://www.fcx.com/sites/fcx/files/documents/sustainability/supporting_data.pdf	Freeport McMoran		2019	Yes	Both	yes	yes	0.614122	3.30698	362.681	Copper
265	116	24473	Freeport McMoran	Freeport McMoran 007		Freeport	Morenci	Silver Basin 1	USA	North America	33.0156	-109.355	Y	Y	Active	1964	Upstream	Upstream	94	71690000	78200000	Very High	CDA	CDA			No	2013	Yes	Yes	https://www.fcx.com/sites/fcx/files/documents/sustainability/supporting_data.pdf	Freeport McMoran		2019	Yes	Both	yes	yes	0.614552	3.27963	352.126	Copper
266	116	24473	Freeport McMoran	Freeport McMoran 008		Freeport	Morenci	Silver Basin 1X	USA	North America	33.0119	-109.368	Y	Y	Active	1981	Upstream	Upstream	166	65750000	65750000	Very High	CDA	CDA			No	2013	Yes	Yes	https://www.fcx.com/sites/fcx/files/documents/sustainability/supporting_data.pdf	Freeport McMoran		2019	Yes	Both	yes	yes	0.612951	3.29906	362.306	Copper
267	116	24473	Freeport McMoran	Freeport McMoran 009		Freeport	Morenci	Southwest 1	USA	North America	33.0324	-109.324	Y	Y	Active	1979	Upstream	Upstream	198	237940000	263950000	Very High	CDA	CDA			No	2013	Yes	Yes	https://www.fcx.com/sites/fcx/files/documents/sustainability/supporting_data.pdf	Freeport McMoran		2019	Yes	Both	yes	yes	0.618622	3.27255	351.996	Copper
268	116	24473	Freeport McMoran	Freeport McMoran 010		Freeport	Morenci	Southwest 2	USA	North America	32.9972	-109.369	Y	Y	Closed	1979	Upstream	Upstream	78	10190000	10190000	Very High	CDA	CDA			No	No	Yes	Yes	https://www.fcx.com/sites/fcx/files/documents/sustainability/supporting_data.pdf	Freeport McMoran		2019	Yes	Both	yes	yes	0.612255	3.25062	346.258	Copper
269	117	24503	Freeport McMoran	Freeport McMoran 011		Freeport	Sierrita	Sierrita	USA	North America	31.8473	-111.046	Y	Y	Active	1970	Upstream	Upstream	119	1083370000	1221000000	Extreme	CDA	CDA			No	2014	Yes	Yes	https://www.fcx.com/sites/fcx/files/documents/sustainability/supporting_data.pdf	Freeport McMoran		2019	Yes	Both	yes	yes	0.510401	2.94311	418.615	Copper
270	117	24503	Freeport McMoran	Freeport McMoran 012		Freeport	Sierrita	Esperanza	USA	North America	31.8628	-111.07	Y	Y	Inactive	1959	Upstream	Upstream	40	37460000	37460000	Extreme	CDA	CDA			No	2014	Yes	Yes	https://www.fcx.com/sites/fcx/files/documents/sustainability/supporting_data.pdf	Freeport McMoran		2019	Yes	Both	yes	yes	0.51246	2.97495	432.789	Copper
271	118	24518	Freeport McMoran	Freeport McMoran 013		Freeport	Bagdad	Mammoth	USA	North America	34.5836	-113.27	Y	Y	Active	1985	Centreline	Centreline	244	653000000	660700000	Very High	CDA	CDA			No	2007	Yes	Yes	https://www.fcx.com/sites/fcx/files/documents/sustainability/supporting_data.pdf	Freeport McMoran		2019	Yes	Both	yes	yes	0.703697	3.45786	345.439	Copper
272	118	24518	Freeport McMoran	Freeport McMoran 014		Freeport	Bagdad	Upper Mammoth	USA	North America	34.5706	-113.245	Y	Y	Inactive	1977	Centreline	Centreline	122	80050000	80050000	Very High	CDA	CDA			No	2007	Yes	Yes	https://www.fcx.com/sites/fcx/files/documents/sustainability/supporting_data.pdf	Freeport McMoran		2019	Yes	Both	yes	yes	0.711734	3.45203	360.56	Copper
273	118	24518	Freeport McMoran	Freeport McMoran 015		Freeport	Bagdad	Mulholland	USA	North America	34.5917	-113.248	Y	Y	Active	2013	Centreline	Centreline	61	277000000	363000000	Very High	CDA	CDA			No	2007	Yes	Yes	https://www.fcx.com/sites/fcx/files/documents/sustainability/supporting_data.pdf	Freeport McMoran		2019	Yes	Both	yes	yes	0.711256	3.45716	354.454	Copper
274	119	24615	Freeport McMoran	Freeport McMoran 016		Freeport	Climax	Mayflower	USA	North America	39.434	-106.18	Y	Y	Active	1977	Upstream	Upstream	65	38620000	60230000	Extreme	CDA	CDA			No	2014	Yes	Yes	https://www.fcx.com/sites/fcx/files/documents/sustainability/supporting_data.pdf	Freeport McMoran		2018	Yes	Both	yes	yes	0.55978	4.27961	527.648	Molybdenum
275	119	24615	Freeport McMoran	Freeport McMoran 017		Freeport	Climax	Tenmile	USA	North America	39.4088	-106.195	Y	Y	Closed	1915	Upstream	Upstream	88	90100000	90100000	Extreme	CDA	CDA			No	2014	Yes	Yes	https://www.fcx.com/sites/fcx/files/documents/sustainability/supporting_data.pdf	Freeport McMoran		2018	Yes	Both	yes	yes	0.566088	4.45164	561.063	Molybdenum
276	119	24615	Freeport McMoran	Freeport McMoran 018		Freeport	Climax	Robinson	USA	North America	39.3998	-106.201	Y	Y	Active	1950	Upstream	Upstream	118	153000000	153350000	Extreme	CDA	CDA			Yes	2014	Yes	Yes	https://www.fcx.com/sites/fcx/files/documents/sustainability/supporting_data.pdf	Freeport McMoran		2018	Yes	Both	yes	yes	0.568733	4.44057	560.239	Molybdenum
277	120	24607	Freeport McMoran	Freeport McMoran 019		Freeport	Henderson	1 Dam / 3 Dam	USA	North America	39.8612	-106.099	Y	Y	Active	1976	Upstream	Upstream	85	140000000	150000000	Extreme	CDA	CDA			No	2014	Yes	Yes	https://www.fcx.com/sites/fcx/files/documents/sustainability/supporting_data.pdf	Freeport McMoran		2018	Yes	Both	yes	yes	0.490752	3.71876	437.571	Molybdenum
278	121	24733	Freeport McMoran	Freeport McMoran 020		Freeport	Chino	Tailing Dam 1	USA	North America	32.6355	-108.1	Y	Y	Closed	1911	Upstream	Upstream	14	1920000	1920000	Significant	CDA	CDA			No	No	Yes	Yes	https://www.fcx.com/sites/fcx/files/documents/sustainability/supporting_data.pdf	Freeport McMoran		2019	Yes	Both	yes	yes	0.532663	3.64907	335.596	Copper
279	121	24733	Freeport McMoran	Freeport McMoran 021		Freeport	Chino	Tailing Dam 2	USA	North America	32.6764	-108.113	Y	Y	Closed	1911	Upstream	Upstream	18	3850000	3850000	Significant	CDA	CDA			No	No	Yes	Yes	https://www.fcx.com/sites/fcx/files/documents/sustainability/supporting_data.pdf	Freeport McMoran		2019	Yes	Both	yes	yes	0.535639	3.71163	355.374	Copper
280	121	24733	Freeport McMoran	Freeport McMoran 022		Freeport	Chino	Tailing Dam B	USA	North America	32.6558	-108.104	Y	Y	Closed	1939	Upstream	Upstream	39	16070000	16070000	Significant	CDA	CDA			No	No	Yes	Yes	https://www.fcx.com/sites/fcx/files/documents/sustainability/supporting_data.pdf	Freeport McMoran		2019	Yes	Both	yes	yes	0.53394	3.69926	348.438	Copper
281	121	24733	Freeport McMoran	Freeport McMoran 023		Freeport	Chino	Tailing Dam C	USA	North America	32.8538	-108.091	Y	Y	Closed	1940	Upstream	Upstream	41	7870000	7870000	Significant	CDA	CDA			No	No	Yes	Yes	https://www.fcx.com/sites/fcx/files/documents/sustainability/supporting_data.pdf	Freeport McMoran		2019	Yes	Both	yes	yes	0.544152	4.10985	451.868	Copper
282	121	24733	Freeport McMoran	Freeport McMoran 024		Freeport	Chino	Tailing Dam 4	USA	North America	32.8498	-108.084	Y	Y	Closed	1921	Upstream	Upstream	37	18220000	18220000	Significant	CDA	CDA			No	No	Yes	Yes	https://www.fcx.com/sites/fcx/files/documents/sustainability/supporting_data.pdf	Freeport McMoran		2019	Yes	Both	yes	yes	0.543284	4.06527	442.227	Copper
283	692	24733	Freeport McMoran	Freeport McMoran 025		Freeport	Chino	Tailing Dam 6	USA	North America	32.6849	-108.115	Y	Y	Inactive	1956	Upstream	Upstream	55	82560000	82560000	Very High	CDA	CDA			No	2011	Yes	Yes	https://www.fcx.com/sites/fcx/files/documents/sustainability/supporting_data.pdf	Freeport McMoran		2019	Yes	Both	yes	yes	0.53626	3.70915	355.744	Copper
284	121	24733	Freeport McMoran	Freeport McMoran 026		Freeport	Chino	Tailing Dam 7	USA	North America	32.681	-108.114	Y	Y	Active	1988	Upstream	Upstream	62	214080000	251540000	Very High	CDA	CDA			No	2011	Yes	Yes	https://www.fcx.com/sites/fcx/files/documents/sustainability/supporting_data.pdf	Freeport McMoran		2019	Yes	Both	yes	yes	0.535985	3.70977	355.878	Copper
285	121	24733	Freeport McMoran	Freeport McMoran 027		Freeport	Chino	Axiflo Lake	USA	North America	32.6742	-108.121	Y	Y	Active	1920	Upstream	Upstream	5	1100000	2290000	Significant	CDA	CDA			No	2017	Yes	Yes	https://www.fcx.com/sites/fcx/files/documents/sustainability/supporting_data.pdf	Freeport McMoran		2019	Yes	Both	yes	yes	0.535915	3.72141	355.966	Copper
286	122	24733	Freeport McMoran	Freeport McMoran 028		Freeport	Chino-Cobre	Main Dam No. 1	USA	North America	32.6659	-108.12	Y	Y	Inactive	1968	Upstream	Upstream	94	7922000	7922000	Extreme	CDA	CDA			No	2009	Yes	Yes	https://www.fcx.com/sites/fcx/files/documents/sustainability/supporting_data.pdf	Freeport McMoran		2018	Yes	Both	yes	yes	0.535381	3.70986	354.141	Copper
287	122	24733	Freeport McMoran	Freeport McMoran 029		Freeport	Chino-Cobre	Magnetite	USA	North America	32.6686	-108.109	Y	Y	Inactive	1969	Upstream	Upstream	43	960000	960000	Significant	CDA	CDA			No	No	Yes	Yes	https://www.fcx.com/sites/fcx/files/documents/sustainability/supporting_data.pdf	Freeport McMoran		2018	Yes	Both	yes	yes	0.534968	3.70709	352.891	Copper
288	123	27055	Freeport McMoran	Freeport McMoran 030		Freeport	Cerro Verde	Enlozada	Peru	South America	-16.4995	-71.6058		Y	Active	2006	Centreline	Centreline	242	329000000	472000000	Extreme	CDA	CDA			No	2004	Yes	Yes	https://www.fcx.com/sites/fcx/files/documents/sustainability/supporting_data.pdf	Freeport McMoran		2019	Yes	Both	yes	yes	3.5037	2.4311	53.4125	Copper
289	123	27055	Freeport McMoran	Freeport McMoran 031		Freeport	Cerro Verde	Linga	Peru	South America	-16.6107	-71.5969		Y	Active	2015	Centreline	Centreline	265	208000000	543000000	Extreme	CDA	CDA			No	2011	Yes	Yes	https://www.fcx.com/sites/fcx/files/documents/sustainability/supporting_data.pdf	Freeport McMoran		2019	Yes	Both	yes	yes	3.58744	2.51339	47.936	Copper
290	124	24504	Freeport McMoran	Freeport McMoran 032		Freeport	Ajo	East	USA	North America	32.3818	-112.829	Y	Y	Closed	1961	Upstream	Upstream	56	102360000	102360000	Significant	CDA	CDA			No	No	Yes	Yes	https://www.fcx.com/sites/fcx/files/documents/sustainability/supporting_data.pdf	Freeport McMoran		2018	Yes	Both	yes	yes	0.848942	2.58083	209.454	Copper
291	124	24504	Freeport McMoran	Freeport McMoran 033		Freeport	Ajo	North	USA	North America	32.3837	-112.842	Y	Y	Closed	1942	Upstream	Upstream	58	75040000	75040000	Extreme	CDA	CDA			No	No	Yes	Yes	https://www.fcx.com/sites/fcx/files/documents/sustainability/supporting_data.pdf	Freeport McMoran		2018	Yes	Both	yes	yes	0.858184	2.58783	209.667	Copper
292	124	24504	Freeport McMoran	Freeport McMoran 034		Freeport	Ajo	Northeast	USA	North America	32.395	-112.83	Y	Y	Closed	1980	Upstream	Upstream	18	25080000	25080000	Significant	CDA	CDA			Yes	No	Yes	Yes	https://www.fcx.com/sites/fcx/files/documents/sustainability/supporting_data.pdf	Freeport McMoran		2018	Yes	Both	yes	yes	0.841508	2.56016	198.812	Copper
293	124	24504	Freeport McMoran	Freeport McMoran 035		Freeport	Ajo	South	USA	North America	32.3758	-112.845	Y	Y	Closed	1922	Upstream	Upstream	53	52930000	52930000	Extreme	CDA	CDA			Yes	No	Yes	Yes	https://www.fcx.com/sites/fcx/files/documents/sustainability/supporting_data.pdf	Freeport McMoran		2018	Yes	Both	yes	yes	0.865138	2.57285	209.52	Copper
294	125	24518	Freeport McMoran	Freeport McMoran 036		Freeport	Bruce	East	USA	North America	34.5446	-113.231	Y	Y	Inactive	1955	Upstream	Upstream	18	65000	65000	Low	CDA	CDA			No	No	Yes	Yes	https://www.fcx.com/sites/fcx/files/documents/sustainability/supporting_data.pdf	Freeport McMoran		2018	Yes	Both	yes	yes	0.717275	3.48172	373.47	Copper
295	125	24518	Freeport McMoran	Freeport McMoran 037		Freeport	Bruce	North	USA	North America	34.5453	-113.233	Y	Y	Inactive	1968	Upstream	Upstream	21	130000	130000	Low	CDA	CDA			No	No	Yes	Yes	https://www.fcx.com/sites/fcx/files/documents/sustainability/supporting_data.pdf	Freeport McMoran		2018	Yes	Both	yes	yes	0.716407	3.48598	373.766	Copper
296	125	24518	Freeport McMoran	Freeport McMoran 038		Freeport	Bruce	South	USA	North America	34.5439	-113.233	Y	Y	Inactive	1968	Upstream	Upstream	21	160000	160000	Low	CDA	CDA			No	No	Yes	Yes	https://www.fcx.com/sites/fcx/files/documents/sustainability/supporting_data.pdf	Freeport McMoran		2018	Yes	Both	yes	yes	0.716292	3.48137	373.081	Copper
297	126	24469	Freeport McMoran	Freeport McMoran 039		Freeport	Miami	Tailing Dam 2	USA	North America	33.4163	-110.851	Y	Y	Closed	1915	Upstream	Upstream	35	7580000	7580000	Extreme	CDA	CDA			No	2014	Yes	Yes	https://www.fcx.com/sites/fcx/files/documents/sustainability/supporting_data.pdf	Freeport McMoran		2019	Yes	Both	yes	yes	0.701874	2.99301	479.78	Copper
298	126	24469	Freeport McMoran	Freeport McMoran 040		Freeport	Miami	Tailing Dam 3	USA	North America	33.4163	-110.842	Y	Y	Closed	1922	Upstream	Upstream	67	17830000	17830000	Extreme	CDA	CDA			No	2014	Yes	Yes	https://www.fcx.com/sites/fcx/files/documents/sustainability/supporting_data.pdf	Freeport McMoran		2019	Yes	Both	yes	yes	0.703252	2.98266	474.508	Copper
299	126	24469	Freeport McMoran	Freeport McMoran 041		Freeport	Miami	Tailing Dam 4	USA	North America	33.4222	-110.841	Y	Y	Closed	1957	Upstream	Upstream	61	36210000	36210000	Extreme	CDA	CDA			No	2014	Yes	Yes	https://www.fcx.com/sites/fcx/files/documents/sustainability/supporting_data.pdf	Freeport McMoran		2019	Yes	Both	yes	yes	0.703574	2.9864	473.067	Copper
300	126	24469	Freeport McMoran	Freeport McMoran 042		Freeport	Miami	Tailing Dam 5	USA	North America	33.4351	-110.842	Y	Y	Closed	1974	Upstream	Upstream	67	28290000	28290000	Extreme	CDA	CDA			No	2014	Yes	Yes	https://www.fcx.com/sites/fcx/files/documents/sustainability/supporting_data.pdf	Freeport McMoran		2019	Yes	Both	yes	yes	0.70391	2.975	473.203	Copper
301	126	24469	Freeport McMoran	Freeport McMoran 043		Freeport	Miami	Tailing Dam 6	USA	North America	33.4234	-110.849	Y	Y	Closed	1974	Upstream	Upstream	41	15280000	15280000	Very High	CDA	CDA			No	2014	Yes	Yes	https://www.fcx.com/sites/fcx/files/documents/sustainability/supporting_data.pdf	Freeport McMoran		2019	Yes	Both	yes	yes	0.702505	3.00241	477.678	Copper
302	127	29140	Freeport McMoran	Freeport McMoran 044		Freeport	Tohono	Mill Tailings	USA	North America	32.4882	-111.914	Y	Y	Closed	1970	Centreline	Centreline	9	1374000	1374000	Low	CDA	CDA			No	No	Yes	Yes	https://www.fcx.com/sites/fcx/files/documents/sustainability/supporting_data.pdf	Freeport McMoran		2016	Yes	Both	yes	yes	0.520099	2.7	238.98	Copper
303	128	24468	Freeport McMoran	Freeport McMoran 045		Freeport	Bisbee	North	USA	North America	31.3966	-109.894	Y	Y	Closed	1920	Upstream	Upstream	27	12460000	12460000	Very High	CDA	CDA			No	No	Yes	Yes	https://www.fcx.com/sites/fcx/files/documents/sustainability/supporting_data.pdf	Freeport McMoran		2018	Yes	Both	yes	yes	0.596451	3.30516	437.685	Copper
304	128	24468	Freeport McMoran	Freeport McMoran 046		Freeport	Bisbee	South	USA	North America	31.3862	-109.895	Y	Y	Closed	1950	Upstream	Upstream	38	56760000	56760000	Very High	CDA	CDA			No	No	Yes	Yes	https://www.fcx.com/sites/fcx/files/documents/sustainability/supporting_data.pdf	Freeport McMoran		2018	Yes	Both	yes	yes	0.596913	3.28817	434.347	Copper
305	129	24471	Freeport McMoran	Freeport McMoran 047		Freeport	Christmas	Dam 1	USA	North America	33.0736	-110.736	Y	Y	Closed	1962	Upstream	Upstream	61	2710000	2710000	Low	CDA	CDA			No	No	Yes	Yes	https://www.fcx.com/sites/fcx/files/documents/sustainability/supporting_data.pdf	Freeport McMoran		2019	Yes	Both	yes	yes	0.665191	2.92473	404.314	Copper
306	129	24471	Freeport McMoran	Freeport McMoran 048		Freeport	Christmas	Dam 2	USA	North America	33.074	-110.741	Y	Y	Closed	1962	Upstream	Upstream	70	1100000	1100000	Low	CDA	CDA			No	No	Yes	Yes	https://www.fcx.com/sites/fcx/files/documents/sustainability/supporting_data.pdf	Freeport McMoran		2019	Yes	Both	yes	yes	0.665049	2.93433	412.209	Copper
307	129	24471	Freeport McMoran	Freeport McMoran 049		Freeport	Christmas	Dam 3	USA	North America	33.0766	-110.737	Y	Y	Closed	1962	Upstream	Upstream	55	660000	660000	Low	CDA	CDA			No	No	Yes	Yes	https://www.fcx.com/sites/fcx/files/documents/sustainability/supporting_data.pdf	Freeport McMoran		2019	Yes	Both	yes	yes	0.665808	2.91799	402.35	Copper
308	129	24471	Freeport McMoran	Freeport McMoran 050		Freeport	Christmas	Dam 5	USA	North America	33.0771	-110.732	Y	Y	Closed	1960	Upstream	Upstream	15	25000	25000	Low	CDA	CDA			No	No	Yes	Yes	https://www.fcx.com/sites/fcx/files/documents/sustainability/supporting_data.pdf	Freeport McMoran		2019	Yes	Both	yes	yes	0.666138	2.90615	391.904	Copper
309	129	24471	Freeport McMoran	Freeport McMoran 051		Freeport	Christmas	Dam 6	USA	North America	33.079	-110.74	Y	Y	Closed	1970	Upstream	Upstream	58	4370000	4370000	Low	CDA	CDA			Yes	No	Yes	Yes	https://www.fcx.com/sites/fcx/files/documents/sustainability/supporting_data.pdf	Freeport McMoran		2019	Yes	Both	yes	yes	0.666241	2.91315	400.343	Copper
310	129	24471	Freeport McMoran	Freeport McMoran 052		Freeport	Christmas	Dam 7	USA	North America	33.0825	-110.732	Y	Y	Closed	1970	Upstream	Upstream	56	2820000	2820000	Very High	CDA	CDA			No	No	Yes	Yes	https://www.fcx.com/sites/fcx/files/documents/sustainability/supporting_data.pdf	Freeport McMoran		2019	Yes	Both	yes	yes	0.667353	2.89313	383.202	Copper
311	129	24471	Freeport McMoran	Freeport McMoran 053		Freeport	Christmas	Dam 8	USA	North America	33.0856	-110.737	Y	Y	Closed	1974	Upstream	Upstream	52	150000	150000	Very High	CDA	CDA			No	No	Yes	Yes	https://www.fcx.com/sites/fcx/files/documents/sustainability/supporting_data.pdf	Freeport McMoran		2019	Yes	Both	yes	yes	0.667827	2.88872	384.402	Copper
312	130	-1	Freeport McMoran	Freeport McMoran 054		Freeport	Copperstone	Tailing Impoundment	USA	North America	33.8664	-114.288	Y	Y	Closed	1987	Upstream	Upstream	20	4050000	4050000	Very High	Canadian Dam Association	CDA			N/A	N/A	N/A	Yes	https://www.fcx.com/sites/fcx/files/documents/sustainability/supporting_data.pdf	Freeport McMoran		2019	Yes	Both	Yes	Yes	0.723687	3.42043	130.436
313	131	-1	Freeport McMoran	Freeport McMoran 055		Freeport	Dante	Lower Dam	USA	North America	36.0345	-83.9935	Y	Y	Closed	1959	Downstream	Downstream	24.4	100000	100000	Very High	CDA	CDA			Yes	2011	Yes	Yes	https://www.fcx.com/sites/fcx/files/documents/sustainability/supporting_data.pdf	Freeport McMoran		2018	Yes	Both	yes	yes	0.93101	1.97359	1208.06
314	131	-1	Freeport McMoran	Freeport McMoran 056		Freeport	Dante	Upper Dam	USA	North America	36.0364	-83.9923	Y	Y	Closed	1965	Upstream rockfill	Upstream	11	80000	80000	Very High	CDA	CDA			No	No	Yes	Yes	https://www.fcx.com/sites/fcx/files/documents/sustainability/supporting_data.pdf	Freeport McMoran		2018	Yes	Both	yes	yes	0.930919	1.98214	1212.04
315	132	-1	Freeport McMoran	Freeport McMoran 057		Freeport	Deming	Deming	USA	North America	32.2842	-107.784	Y	Y	Closed	1990	Upstream	Upstream	7	280000	280000	Significant	CDA	CDA			No	No	Yes	Yes	https://www.fcx.com/sites/fcx/files/documents/sustainability/supporting_data.pdf	Freeport McMoran		2016	Yes	Both	yes	yes	0.514786	3.39167	244.563
316	133	-1	Freeport McMoran	Freeport McMoran 058		Freeport	El Molino	Dam 1	USA	North America	35.5881	-105.702	Y	Y	Closed	1927	Upstream	Upstream	22	765000	765000	Very High	CDA	CDA			Yes	No	Yes	Yes	https://www.fcx.com/sites/fcx/files/documents/sustainability/supporting_data.pdf	Freeport McMoran		2019	Yes	Both	yes	yes	0.757871	4.26697	470.871
317	133	-1	Freeport McMoran	Freeport McMoran 059		Freeport	El Molino	Dam 2	USA	North America	35.5798	-105.69	Y	Y	Closed	1927	Upstream	Upstream	12	96000	96000	Very High	CDA	CDA			No	No	Yes	Yes	https://www.fcx.com/sites/fcx/files/documents/sustainability/supporting_data.pdf	Freeport McMoran		2019	Yes	Both	yes	yes	0.751683	4.23421	462.965
318	134	-1	Freeport McMoran	Freeport McMoran 060		Freeport	Keystone	Dam 1	USA	North America	38.8679	-107.036	Y	Y	Closed	1955	Upstream	Upstream	14	40000	40000	Very High	CDA	CDA			No	No	Yes	Yes	https://www.fcx.com/sites/fcx/files/documents/sustainability/supporting_data.pdf	Freeport McMoran		2018	Yes	Both	yes	yes	0.847604	3.40988	491.272
319	134	-1	Freeport McMoran	Freeport McMoran 061		Freeport	Keystone	Dam 2	USA	North America	38.868	-107.034	Y	Y	Closed	1955	Upstream	Upstream	18	110000	110000	Very High	CDA	CDA			Yes	No	Yes	Yes	https://www.fcx.com/sites/fcx/files/documents/sustainability/supporting_data.pdf	Freeport McMoran		2018	Yes	Both	yes	yes	0.847145	3.40522	490.717
320	134	-1	Freeport McMoran	Freeport McMoran 062		Freeport	Keystone	Dam 3	USA	North America	38.8678	-107.033	Y	Y	Closed	1955	Upstream	Upstream	9	80000	80000	Very High	CDA	CDA			No	No	Yes	Yes	https://www.fcx.com/sites/fcx/files/documents/sustainability/supporting_data.pdf	Freeport McMoran		2018	Yes	Both	yes	yes	0.846712	3.39669	490
321	134	-1	Freeport McMoran	Freeport McMoran 063		Freeport	Keystone	Dam 4	USA	North America	38.8677	-107.031	Y	Y	Closed	1955	Upstream	Upstream	18	270000	270000	Very High	CDA	CDA			Yes	No	Yes	Yes	https://www.fcx.com/sites/fcx/files/documents/sustainability/supporting_data.pdf	Freeport McMoran		2018	Yes	Both	yes	yes	0.845961	3.3864	488.965
322	135	25094	Freeport McMoran	Freeport McMoran 064		Freeport	Shafter	Shafter	USA	North America	29.8146	-104.311	Y	Y	Closed	1883	Upstream	Upstream	15	546320	546320	Low	CDA	CDA			No	No	Yes	Yes	https://www.fcx.com/sites/fcx/files/documents/sustainability/supporting_data.pdf	Freeport McMoran		1995	Yes	Both	yes	yes	0.63228	3.37665	337.581	Silver
323	136	37309	Freeport McMoran	Freeport McMoran 065		Freeport	Twin Buttes	Tailing Pond No.2	USA	North America	31.9063	-111.017	Y	Y	Closed	1969	Centreline Rockfill	Centreline	65	50000000	50000000	Extreme	CDA	CDA			No	2014	Yes	Yes	https://www.fcx.com/sites/fcx/files/documents/sustainability/supporting_data.pdf	Freeport McMoran		2018	Yes	Both	yes	yes	0.518466	2.95	397.849	Copper
324	136	37309	Freeport McMoran	Freeport McMoran 066		Freeport	Twin Buttes	Tailing Pond No.3	USA	North America	31.9227	-111.017	Y	Y	Closed	1977	Centreline Rockfill	Centreline	61	36000000	36000000	Extreme	CDA	CDA			No	2014	Yes	Yes	https://www.fcx.com/sites/fcx/files/documents/sustainability/supporting_data.pdf	Freeport McMoran		2018	Yes	Both	yes	yes	0.520772	2.95	388.737	Copper
325	136	37309	Freeport McMoran	Freeport McMoran 067		Freeport	Twin Buttes	Tailing Pond No. 4	USA	North America	31.9165	-111.034	Y	Y	Closed	1986	Centreline Rockfill	Centreline	23	304464	304464	Extreme	CDA	CDA			No	2014	Yes	Yes	https://www.fcx.com/sites/fcx/files/documents/sustainability/supporting_data.pdf	Freeport McMoran		2018	Yes	Both	yes	yes	0.52024	2.95	401.01	Copper
326	137	63794	Freeport McMoran	Freeport McMoran 068		Freeport	United Verde	Clarkdale	USA	North America	34.7701	-112.034	Y	Y	Closed	1923	Upstream	Upstream	12	2260000	2260000	Significant	CDA	CDA			No	No	Yes	Yes	https://www.fcx.com/sites/fcx/files/documents/sustainability/supporting_data.pdf	Freeport McMoran		2016	Yes	Both	yes	yes	0.727137	2.95	372.688	Copper
327	138	24732	Freeport McMoran	Freeport McMoran 069		Freeport	Tyrone	Tailing Dam 1	USA	North America	32.6804	-108.397	Y	Y	Closed	1969	Upstream	Upstream	58	61110000	61110000	Significant	CDA	CDA			No	No	Yes	Yes	https://www.fcx.com/sites/fcx/files/documents/sustainability/supporting_data.pdf	Freeport McMoran		2017	Yes	Both	yes	yes	0.561088	3.70818	386.177	Copper
328	138	24732	Freeport McMoran	Freeport McMoran 070		Freeport	Tyrone	Tailing Dam 1X	USA	North America	32.6708	-108.393	Y	Y	Closed	1981	Upstream	Upstream	55	46960000	46960000	Significant	CDA	CDA			No	No	Yes	Yes	https://www.fcx.com/sites/fcx/files/documents/sustainability/supporting_data.pdf	Freeport McMoran		2017	Yes	Both	yes	yes	0.55972	3.75003	392.008	Copper
329	138	24732	Freeport McMoran	Freeport McMoran 071		Freeport	Tyrone	Tailing dam 1a	USA	North America	32.6799	-108.408	Y	Y	Closed	1985	Upstream	Upstream	46	40740000	40740000	Significant	CDA	CDA			No	No	Yes	Yes	https://www.fcx.com/sites/fcx/files/documents/sustainability/supporting_data.pdf	Freeport McMoran		2017	Yes	Both	yes	yes	0.562151	3.70764	384.752	Copper
330	138	24732	Freeport McMoran	Freeport McMoran 072		Freeport	Tyrone	Tailing Dam 2	USA	North America	32.7113	-108.405	Y	Y	Closed	1970	Upstream	Upstream	73	54320000	54320000	High	CDA	CDA			No	No	Yes	Yes	https://www.fcx.com/sites/fcx/files/documents/sustainability/supporting_data.pdf	Freeport McMoran		2017	Yes	Both	yes	yes	0.565199	3.70663	383.417	Copper
331	138	24732	Freeport McMoran	Freeport McMoran 073		Freeport	Tyrone	Tailing Dam 3	USA	North America	32.7317	-108.429	Y	Y	Closed	1971	Upstream	Upstream	49	33380000	33380000	High	CDA	CDA			Yes	No	Yes	Yes	https://www.fcx.com/sites/fcx/files/documents/sustainability/supporting_data.pdf	Freeport McMoran		2017	Yes	Both	yes	yes	0.570139	3.64167	376.795	Copper
332	138	24732	Freeport McMoran	Freeport McMoran 074		Freeport	Tyrone	Tailing Dam3X	USA	North America	32.7205	-108.414	Y	Y	Closed	1979	Upstream	Upstream	67	26030000	26030000	High	CDA	CDA			No	No	Yes	Yes	https://www.fcx.com/sites/fcx/files/documents/sustainability/supporting_data.pdf	Freeport McMoran		2017	Yes	Both	yes	yes	0.567223	3.69455	382.924	Copper
333	138	24732	Freeport McMoran	Freeport McMoran 075		Freeport	Tyrone	Burro Mountain	USA	North America	32.636	-108.321	Y	Y	Closed	1900	Upstream	Upstream	15	2260000	2260000	Significant	CDA	CDA			No	No	Yes	Yes	https://www.fcx.com/sites/fcx/files/documents/sustainability/supporting_data.pdf	Freeport McMoran		2019	Yes	Both	yes	yes	0.549905	3.79508	389.999	Copper
334	139	24607	Freeport McMoran	Freeport McMoran 076		Freeport	URAD	Lower URAD	USA	North America	39.7589	-105.823	Y	Y	Closed	1967	Upstream	Upstream	43	6900000	6900000	Extreme	CDA	CDA			No	2014	Yes	Yes	https://www.fcx.com/sites/fcx/files/documents/sustainability/supporting_data.pdf	Freeport McMoran		2018	Yes	Both	yes	yes	0.463165	4.59094	607.47	Molybdenum
335	139	24607	Freeport McMoran	Freeport McMoran 077		Freeport	URAD	Upper URAD	USA	North America	39.7502	-105.833	Y	Y	Closed	1967	Upstream	Upstream	76	3300000	3300000	Extreme	CDA	CDA			No	2014	Yes	Yes	https://www.fcx.com/sites/fcx/files/documents/sustainability/supporting_data.pdf	Freeport McMoran		2018	Yes	Both	yes	yes	0.465298	4.76599	659.393	Molybdenum
344	141	31203	Rio Tinto	Rio Tinto 009		Rio Tinto	Argyle	AK1 TSF	Australia	Oceania	-16.7117	128.42	Y	Y	Active	1991	Downstream	Downstream	72	57000000	61300000	High C	ANCOLD	ANCOLD			No	Yes	Yes	Yes	https://www.riotinto.com/sustainability/environment/tailings	Rio Tinto		2018	Yes	Both	Yes	Yes	1.0245	2.14651	678.158	Diamonds
345	141	31203	Rio Tinto	Rio Tinto 010		Rio Tinto	Argyle	Alluvials TSF ATD 1	Australia	Oceania	-16.6578	128.458	Y	Y	Closed	1985	Downstream	Downstream	0	0	0	N/A	N/A	ND			No	No	Yes	Yes	https://www.riotinto.com/sustainability/environment/tailings	Rio Tinto		2018	Yes	Both	Yes	Yes	1.02339	2.05378	668.931	Diamonds
346	141	31203	Rio Tinto	Rio Tinto 011		Rio Tinto	Argyle	Alluvials TSF ATD 2	Australia	Oceania	-16.6567	128.46	Y	Y	Closed	1985	Downstream	Downstream	0	0	0	N/A	N/A	ND			No	No	Yes	Yes	https://www.riotinto.com/sustainability/environment/tailings	Rio Tinto		2018	Yes	Both	Yes	Yes	1.02326	2.05784	668.54	Diamonds
347	141	31203	Rio Tinto	Rio Tinto 012		Rio Tinto	Argyle	Alluvials TSF ATD 3	Australia	Oceania	-16.6541	128.459	Y	Y	Inactive	1985	Downstream	Downstream	8	450000	450000	Very low	ANCOLD	ANCOLD			No	No	Yes	Yes	https://www.riotinto.com/sustainability/environment/tailings	Rio Tinto		2018	Yes	Both	Yes	Yes	1.02334	2.0608	668.763	Diamonds
348	141	31203	Rio Tinto	Rio Tinto 013		Rio Tinto	Argyle	Alluvials TSF ATD 4	Australia	Oceania	-16.6647	128.448	Y	Y	Inactive	1994	Downstream	Downstream	13	3900000	3900000	Very low	ANCOLD	ANCOLD			No	No	Yes	Yes	https://www.riotinto.com/sustainability/environment/tailings	Rio Tinto		2018	Yes	Both	Yes	Yes	1.02388	2.05099	669.996	Diamonds
349	141	31203	Rio Tinto	Rio Tinto 014		Rio Tinto	Argyle	Alluvials TSF ATD 5	Australia	Oceania	-16.6558	128.489	Y	Y	Inactive	1995	Downstream	Downstream	12	7000000	7000000	Very low	ANCOLD	ANCOLD			No	No	Yes	Yes	https://www.riotinto.com/sustainability/environment/tailings	Rio Tinto		2018	Yes	Both	Yes	Yes	1.02122	2.03461	661.861	Diamonds
350	142	61508	Rio Tinto	Rio Tinto 015		Rio Tinto	Bell Bay Smelter	Red Mud Dam	Australia	Oceania	-41.1245	146.879	Y	Y	Inactive	1955	Single embankment	Single raise	6	670000	670000	Low	ANCOLD	ANCOLD			No	No	Yes	Yes	https://www.riotinto.com/sustainability/environment/tailings	Rio Tinto		2017	Yes	External	Yes	Yes	-9999	5.46866	761.916	Aluminum
351	143	24922	Glencore	Rio Tinto 016	Glencore (Rio Tinto and Glencore jointly perform response actions in accordance with governmental orders and agreements)	Glencore	Blackbird	West Fork TSF	USA	North America	45.0922	-114.304	Y	Y	Closed	1951	Upstream	Upstream	40	1100000	1100000	Significant	Canadian Dam Association (CDA) 2007	CDA			No	Yes	Yes	Yes	https://www.riotinto.com/sustainability/environment/tailings	Rio Tinto		2018	Yes	Both	Yes	Yes	1.57703	2.3861	334.334	Cobalt
352	144	75841	Rio Tinto	Rio Tinto 017		Rio Tinto	Boron	Boric Acid Pond 1	USA	North America	35.0448	-117.727	Y	Y	Active	1998	Downstream	Downstream	8	937446	937446	Low	California Department of Water Resources Division of Safety of Dams	US-CA			No	Yes	Yes	Yes	https://www.riotinto.com/sustainability/environment/tailings	Rio Tinto		2018	Yes	External	Yes	Yes	1.93319	3.81667	87.6901	Borates
353	144	75841	Rio Tinto	Rio Tinto 018		Rio Tinto	Boron	Boric Acid Pond 2	USA	North America	35.0448	-117.732	Y	Y	Active	1998	Downstream	Downstream	9	937451	937451	Low	California Department of Water Resources Division of Safety of Dams	US-CA			No	Yes	Yes	Yes	https://www.riotinto.com/sustainability/environment/tailings	Rio Tinto		2018	Yes	External	Yes	Yes	1.93412	3.81634	87.9167	Borates
354	144	75841	Rio Tinto	Rio Tinto 019		Rio Tinto	Boron	Boric Acid Pond 3	USA	North America	35.0447	-117.736	Y	Y	Active	1998	Downstream	Downstream	10	974451	974451	Low	California Department of Water Resources Division of Safety of Dams	US-CA			No	Yes	Yes	Yes	https://www.riotinto.com/sustainability/environment/tailings	Rio Tinto		2018	Yes	External	Yes	Yes	1.935	3.81572	87.9772	Borates
355	144	75841	Rio Tinto	Rio Tinto 020		Rio Tinto	Boron	Boric Acid Pond 4	USA	North America	35.0484	-117.736	Y	Y	Active	2004	Downstream	Downstream	8	974451	974451	Low	California Department of Water Resources Division of Safety of Dams	US-CA			No	Yes	Yes	Yes	https://www.riotinto.com/sustainability/environment/tailings	Rio Tinto		2018	Yes	External	Yes	Yes	1.93354	3.81667	88	Borates
356	144	75841	Rio Tinto	Rio Tinto 021		Rio Tinto	Boron	Boric Acid Pond5	USA	North America	35.0523	-117.736	Y	Y	Active	2006	Downstream	Downstream	10	1356830	1356830	Low	California Department of Water Resources Division of Safety of Dams	US-CA			No	Yes	Yes	Yes	https://www.riotinto.com/sustainability/environment/tailings	Rio Tinto		2018	Yes	External	Yes	Yes	1.9368	3.81667	88	Borates
357	144	75841	Rio Tinto	Rio Tinto 022		Rio Tinto	Boron	Boric Acid Pond 6	USA	North America	35.0531	-117.732	Y	Y	Active	2012	Single embankment	Single raise	15	1407000	1407000	Low	California Department of Water Resources Division of Safety of Dams	US-CA			No	Yes	Yes	Yes	https://www.riotinto.com/sustainability/environment/tailings	Rio Tinto		2018	Yes	External	Yes	Yes	1.93708	3.81667	88	Borates
358	144	75841	Rio Tinto	Rio Tinto 023		Rio Tinto	Boron	Boric Acid Pond 7A	USA	North America	35.0564	-117.736	Y	Y	Active	2019	Single embankment	Single raise	6	643918	643918	Low	California Department of Water Resources Division of Safety of Dams	US-CA			No	Yes	Yes	Yes	https://www.riotinto.com/sustainability/environment/tailings	Rio Tinto		2018	Yes	External	Yes	Yes	1.94352	3.81708	88	Borates
359	144	75841	Rio Tinto	Rio Tinto 024		Rio Tinto	Boron	Boric Acid Pond 7B	USA	North America	35.0564	-117.732	Y	Y	Active	2019	Single embankment	Single raise	6	399673	399673	Low	California Department of Water Resources Division of Safety of Dams	US-CA			No	Yes	Yes	Yes	https://www.riotinto.com/sustainability/environment/tailings	Rio Tinto		2018	Yes	External	Yes	Yes	1.94259	3.81806	88	Borates
360	144	75841	Rio Tinto	Rio Tinto 025		Rio Tinto	Boron	Evaporation Ponds R1	USA	North America	35.042	-117.735	Y	Y	Inactive	1984	Single embankment	Single raise	2	30837	30837	Low	California Department of Water Resources Division of Safety of Dams	US-CA			No	Yes	Yes	Yes	https://www.riotinto.com/sustainability/environment/tailings	Rio Tinto		2018	Yes	External	Yes	Yes	1.93581	3.81402	87.8561	Borates
361	144	75841	Rio Tinto	Rio Tinto 026		Rio Tinto	Boron	Evaporation Ponds R2	USA	North America	35.0406	-117.735	Y	Y	Inactive	1984	Single embankment	Single raise	2	30837	30837	Low	California Department of Water Resources Division of Safety of Dams	US-CA			No	Yes	Yes	Yes	https://www.riotinto.com/sustainability/environment/tailings	Rio Tinto		2018	Yes	External	Yes	Yes	1.93635	3.81307	87.801	Borates
362	144	75841	Rio Tinto	Rio Tinto 027		Rio Tinto	Boron	Evaporation Ponds R3	USA	North America	35.039	-117.735	Y	Y	Inactive	1984	Single embankment	Single raise	2	30837	30837	Low	California Department of Water Resources Division of Safety of Dams	US-CA			No	Yes	Yes	Yes	https://www.riotinto.com/sustainability/environment/tailings	Rio Tinto		2018	Yes	External	Yes	Yes	1.93694	3.81209	87.7325	Borates
363	144	75841	Rio Tinto	Rio Tinto 028		Rio Tinto	Boron	Evaporation Ponds R4	USA	North America	35.0376	-117.735	Y	Y	Active	1984	Single embankment	Single raise	2	30837	30837	Low	California Department of Water Resources Division of Safety of Dams	US-CA			No	Yes	Yes	Yes	https://www.riotinto.com/sustainability/environment/tailings	Rio Tinto		2018	Yes	External	Yes	Yes	1.93749	3.81113	87.6763	Borates
364	144	75841	Rio Tinto	Rio Tinto 029		Rio Tinto	Boron	Evaporation Ponds R5	USA	North America	35.0363	-117.735	Y	Y	Active	1984	Single embankment	Single raise	2	30837	30837	Low	California Department of Water Resources Division of Safety of Dams	US-CA			No	Yes	Yes	Yes	https://www.riotinto.com/sustainability/environment/tailings	Rio Tinto		2018	Yes	External	Yes	Yes	1.93799	3.81066	87.4376	Borates
365	144	75841	Rio Tinto	Rio Tinto 030		Rio Tinto	Boron	Evaporation Ponds R6	USA	North America	35.0348	-117.735	Y	Y	Active	1984	Single embankment	Single raise	2	30837	30837	Low	California Department of Water Resources Division of Safety of Dams	US-CA			No	Yes	Yes	Yes	https://www.riotinto.com/sustainability/environment/tailings	Rio Tinto		2018	Yes	External	Yes	Yes	1.93855	3.81024	87.1309	Borates
366	144	75841	Rio Tinto	Rio Tinto 031		Rio Tinto	Boron	Evaporation Ponds R7	USA	North America	35.033	-117.736	Y	Y	Active	2017	Single embankment	Single raise	3	104359	104359	Low	California Department of Water Resources Division of Safety of Dams	US-CA			No	Yes	Yes	Yes	https://www.riotinto.com/sustainability/environment/tailings	Rio Tinto		2018	Yes	External	Yes	Yes	1.93949	3.80912	86.8186	Borates
367	144	75841	Rio Tinto	Rio Tinto 032		Rio Tinto	Boron	Pond 1	USA	North America	35.0397	-117.718	Y	Y	Closed	1956	Single embankment	Single raise	5	1631894	1631894	Low	California Department of Water Resources Division of Safety of Dams	US-CA			No	No	Yes	Yes	https://www.riotinto.com/sustainability/environment/tailings	Rio Tinto		2018	Yes	External	Yes	Yes	1.93329	3.81748	87.8334	Borates
368	144	75841	Rio Tinto	Rio Tinto 033		Rio Tinto	Boron	Pond 2	USA	North America	35.0403	-117.711	Y	Y	Closed	1967	Single embankment	Single raise	8	1654097	1654097	Low	California Department of Water Resources Division of Safety of Dams	US-CA			No	No	Yes	Yes	https://www.riotinto.com/sustainability/environment/tailings	Rio Tinto		2018	Yes	External	Yes	Yes	1.93182	3.81946	87.9178	Borates
369	144	75841	Rio Tinto	Rio Tinto 034		Rio Tinto	Boron	Pond 3	USA	North America	35.0373	-117.711	Y	Y	Closed	1970	Single embankment	Single raise	9	1359295	1359295	Low	California Department of Water Resources Division of Safety of Dams	US-CA			No	No	Yes	Yes	https://www.riotinto.com/sustainability/environment/tailings	Rio Tinto		2018	Yes	External	Yes	Yes	1.93291	3.81667	87.8104	Borates
370	144	75841	Rio Tinto	Rio Tinto 035		Rio Tinto	Boron	Pond 4	USA	North America	35.0509	-117.714	Y	Y	Closed	1976	Single embankment	Single raise	2	1191741	1191741	Low	California Department of Water Resources Division of Safety of Dams	US-CA			No	No	Yes	Yes	https://www.riotinto.com/sustainability/environment/tailings	Rio Tinto		2018	Yes	External	Yes	Yes	1.92995	3.82358	87.9334	Borates
371	144	75841	Rio Tinto	Rio Tinto 036		Rio Tinto	Boron	Pond 5	USA	North America	35.0558	-117.714	Y	Y	Closed	1976	Single embankment	Single raise	4	3839730	3839730	Low	California Department of Water Resources Division of Safety of Dams	US-CA			No	No	Yes	Yes	https://www.riotinto.com/sustainability/environment/tailings	Rio Tinto		2018	Yes	External	Yes	Yes	1.93686	3.82381	88.2339	Borates
372	144	75841	Rio Tinto	Rio Tinto 037		Rio Tinto	Boron	Pond 6	USA	North America	35.0392	-117.728	Y	Y	Closed	1980	Single embankment	Single raise	2	1906720	1906720	Low	California Department of Water Resources Division of Safety of Dams	US-CA			No	No	Yes	Yes	https://www.riotinto.com/sustainability/environment/tailings	Rio Tinto		2018	Yes	External	Yes	Yes	1.93545	3.81667	87.3138	Borates
373	144	75841	Rio Tinto	Rio Tinto 038		Rio Tinto	Boron	Ponds A-E	USA	North America	35.0458	-117.718	Y	Y	Closed	1972	Single embankment	Single raise	7	0	0	Low	California Department of Water Resources Division of Safety of Dams	US-CA			No	No	Yes	Yes	https://www.riotinto.com/sustainability/environment/tailings	Rio Tinto		2018	Yes	External	Yes	Yes	1.931	3.8197	87.3677	Borates
374	145	28218	Joint Venture	Rio Tinto 039	Rio Tinto (60%); Dominion Diamond Mines (40%)	Rio Tinto	Diavik	PKC TSF	Canada	North America	64.4914	-110.312	Y	Y	Active	2002	Modified Centreline	Hybrid	48	34025000	44300000	High	Canadian Dam Association (CDA) 2013	CDA			No	No	Yes	Yes	https://www.riotinto.com/sustainability/environment/tailings	Rio Tinto		2018	Yes	Both	Yes	Yes	-9999	4.81667	286.607	Diamonds
375	146	34585	Energy Resources of Australia	Rio Tinto 040	Rio Tinto (68.39%); shareholders in the publicly listed Energy Resources of Australia Ltd (31.61%)	Energy Resources of Australia	Ranger	Pit 1 TSF	Australia	Oceania	-12.6907	132.916	Y	Y	Closed	1996	In-pit	In-pit/landform	0	18500000	18500000	Very Low	ANCOLD	ANCOLD			No	No	Yes	Yes	https://www.riotinto.com/sustainability/environment/tailings	Rio Tinto		2018	Yes	External	Yes	Yes	0.677056	1.84728	1474.68	U3O8
376	146	34585	Energy Resources of Australia	Rio Tinto 041		Energy Resources of Australia	Ranger	Pit 3 TSF	Australia	Oceania	-12.6753	132.919	Y	Y	Active	2015	In-pit	In-pit/landform	0	18542000	31538000	High B	ANCOLD	ANCOLD			No	Yes	Yes	Yes	https://www.riotinto.com/sustainability/environment/tailings	Rio Tinto		2018	Yes	External	Yes	Yes	0.677189	1.8367	1477.39	U3O8
377	146	34585	Energy Resources of Australia	Rio Tinto 042		Energy Resources of Australia	Ranger	TSF	Australia	Oceania	-12.6903	132.902	Y	Y	Inactive	1980	Downstream	Downstream	39	12999000	0	High B	ANCOLD	ANCOLD			No	Yes	Yes	Yes	https://www.riotinto.com/sustainability/environment/tailings	Rio Tinto		2018	Yes	External	Yes	Yes	0.677846	1.84444	1480.3	U3O8
380	148	31416	Rio Tinto	Rio Tinto 045	Rio Tinto; Star Diamond Corporation	Rio Tinto	FalCon Project	Star FMA	Canada	North America	53.224	-104.778	Y	Y	Active	2004	Centreline	Centreline	2	1968	25000	Low	Canadian Dam Association (CDA) 2013	CDA			No	Yes	Yes	Yes	https://www.riotinto.com/sustainability/environment/tailings	Rio Tinto		2018	Yes	External	Yes	Yes	0.0234305	3.575	430.062	Diamonds
381	149	52785	The Northern Ponds were rehabilitated and relinquished in the 1980s; however further rehabilitation activities will be incorporated as part of Gove closure. Part of the Northern Ponds is now outside of current Rio Tinto tenure and rehabilitation activities will involve third party tenure holders.	Rio Tinto 046	The Northern Ponds were rehabilitated and relinquished in the 1980s; however further rehabilitation activities will be incorporated as part of Gove closure. Part of the Northern Ponds is now outside of current Rio Tinto tenure and rehabilitation activities will involve third party tenure holders.	N/A	Gove	Northern Ponds	Australia	Oceania	-12.1898	136.72	Y	Y	Closed	1972	Downstream	Downstream	3	4710000	4710000	Low	ANCOLD	ANCOLD			No	No	Yes	Yes	https://www.riotinto.com/sustainability/environment/tailings	Rio Tinto		2017	Yes	External	Yes	Yes	-9999	4.11692	1312.42	Bauxite
382	149	52785	Rio Tinto	Rio Tinto 047		Rio Tinto	Gove	Pond 2	Australia	Oceania	-12.1931	136.714	Y	Y	Inactive	1972	Downstream	Downstream	7	400000	400000	High C	ANCOLD	ANCOLD			No	Yes	Yes	Yes	https://www.riotinto.com/sustainability/environment/tailings	Rio Tinto		2017	Yes	External	Yes	Yes	-9999	4.11927	1315.79	Bauxite
383	149	52785	Rio Tinto	Rio Tinto 048		Rio Tinto	Gove	Pond 3	Australia	Oceania	-12.1945	136.722	Y	Y	Closed	1980	Mud farming stacking	Dry-stack	29	9600000	9600000	High C	ANCOLD	ANCOLD			No	No	Yes	Yes	https://www.riotinto.com/sustainability/environment/tailings	Rio Tinto		2017	Yes	External	Yes	Yes	-9999	4.06673	1312.8	Bauxite
384	149	52785	Rio Tinto	Rio Tinto 049		Rio Tinto	Gove	Pond 4	Australia	Oceania	-12.1985	136.73	Y	Y	Closed	1977	Mud farming stacking	Dry-stack	42	10330000	10330000	Significant	ANCOLD	ANCOLD			No	No	Yes	Yes	https://www.riotinto.com/sustainability/environment/tailings	Rio Tinto		2017	Yes	External	Yes	Yes	-9999	4.05994	1312.82	Bauxite
385	149	52785	Rio Tinto	Rio Tinto 050		Rio Tinto	Gove	Pond 5	Australia	Oceania	-12.2063	136.726	Y	Y	Inactive	1981	Downstream	Downstream	24	23030000	23030000	Significant	ANCOLD	ANCOLD			No	Yes	Yes	Yes	https://www.riotinto.com/sustainability/environment/tailings	Rio Tinto		2017	Yes	External	Yes	Yes	-9999	-9999	-1.8e+307	Bauxite
386	149	52785	Rio Tinto	Rio Tinto 051		Rio Tinto	Gove	Pond 6	Australia	Oceania	-12.2008	136.739	Y	Y	Inactive	1991	Downstream	Downstream	20	2180000	2180000	High B	ANCOLD	ANCOLD			No	Yes	Yes	Yes	https://www.riotinto.com/sustainability/environment/tailings	Rio Tinto		2017	Yes	External	Yes	Yes	-9999	4.0723	1312.35	Bauxite
387	150	-1	Rio Tinto	Rio Tinto 052		Rio Tinto	Holden	Tailings Pile 1	USA	North America	48.1975	-120.776	Y	Y	Closed	1937	Upstream	Upstream	15	500000	500000	1C	Washington state/national criteria	US-WA			No	No	Yes	Yes	https://www.riotinto.com/sustainability/environment/tailings	Rio Tinto		2019	Yes	Both	Yes	Yes	1.17143	2.92776	1178.56
388	150	-1	Rio Tinto	Rio Tinto 053		Rio Tinto	Holden	Tailings Pile 2	USA	North America	48.197	-120.769	Y	Y	Closed	1937	Upstream	Upstream	30	2500000	2500000	1C	Washington state/national criteria	US-WA			No	No	Yes	Yes	https://www.riotinto.com/sustainability/environment/tailings	Rio Tinto		2019	Yes	Both	Yes	Yes	1.16734	2.92463	1157.1
389	150	-1	Rio Tinto	Rio Tinto 054		Rio Tinto	Holden	Tailings Pile 3	USA	North America	48.1969	-120.763	Y	Y	Closed	1937	Upstream	Upstream	25	1500000	1500000	1C	Washington state/national criteria	US-WA			No	No	Yes	Yes	https://www.riotinto.com/sustainability/environment/tailings	Rio Tinto		2019	Yes	Both	Yes	Yes	1.16429	2.92476	1145.7
390	151	37844	Joint Venture	Rio Tinto 055	Rio Tinto (50%); Hancock Prospecting (50%)	Rio Tinto	Hope Downs 4	DSP in-pit WFSF	Australia	Oceania	-23.1498	119.569	Y	Y	Active	2017	In-pit	In-pit/landform	0	1500000	3000000	Very low	ANCOLD	ANCOLD			No	Yes	Yes	Yes	https://www.riotinto.com/sustainability/environment/tailings	Rio Tinto		2019	Yes	Both	Yes	Yes	0.915222	3.21563	350.95	Iron Ore
391	151	37844	Joint Venture	Rio Tinto 056	Rio Tinto (50%); Hancock Prospecting (50%)	Rio Tinto	Hope Downs 4	WFSF Stage 2	Australia	Oceania	-23.1312	119.587	Y	Y	Active	2013	Downstream	Downstream	22	3300000	5000000	Significant	ANCOLD	ANCOLD			No	Yes	Yes	Yes	https://www.riotinto.com/sustainability/environment/tailings	Rio Tinto		2019	Yes	Both	Yes	Yes	0.920346	3.19178	348.097	Iron Ore
392	152	31823	Iron Ore Company of Canada	Rio Tinto 057	Rio Tinto (58.7%); Mitsubishi (26.2%); Labrador Iron Ore Royalty Income Corporation (15.1%)	Iron Ore Company of Canada	IOC Labrador City	Wabush Lake Disposal	Canada	North America	53	-66.87	Y	Y	Active	1964	Lake	In-pit/landform	0	130000000	226000000	Low	Canadian Dam Association (CDA) 2013	CDA			No	Yes	Yes	Yes	https://www.riotinto.com/sustainability/environment/tailings	Rio Tinto		2018	Yes	Both	Yes	Yes	0.10701	3.975	856.05	Iron Ore
393	153	31823	Iron Ore Company of Canada	Rio Tinto 058	Rio Tinto (58.7%); Mitsubishi (26.2%); Labrador Iron Ore Royalty Income Corporation (15.1%)	Iron Ore Company of Canada	IOC Sept Iles	Sept-iles Tailings	Canada	North America	50.2181	-66.3231	Y	Y	Inactive	1972	Single embankment	Single raise	5	1000000	1000000	Very Low	Canadian Dam Association (CDA) 2013	CDA			No	Yes	Yes	Yes	https://www.riotinto.com/sustainability/environment/tailings	Rio Tinto		2017	Yes	Both	Yes	Yes	-9999	4.46362	1133.28	Iron Ore
394	154	26562	Rio Tinto	Rio Tinto 059		Rio Tinto	Kelian	Namuk Tailings Storage Facility	Indonesia	Asia	-0.05793	115.408		Y	Closed	1992	Single embankment	Single raise	55	51000000	51000000	High	Regulation of Directorate General of Water Resources Appendices No : 108/KPTS/A/1998	INDO			No	Yes	Yes	Yes	https://www.riotinto.com/sustainability/environment/tailings	Rio Tinto		2018	Yes	Both	Yes	Yes	0.528236	1.00337	3448.89	Gold
395	155	62297	Rio Tinto	Rio Tinto 060		Rio Tinto	Kennecott	South (Magna) TSF Impoundment	USA	North America	40.7343	-112.126	Y	Y	Inactive	1906	Upstream	Upstream	75	1562000000	1562000000	High	Utah Administrative Code R655-10-1 et seq rules for dam safety hazard classifications	US-UT			Yes	Yes	Yes	No	https://www.riotinto.com/sustainability/environment/tailings	Rio Tinto		2018	No	Both	Yes	Yes	2.00783	3.14326	428.344	Copper
396	155	62297	Rio Tinto	Rio Tinto 061		Rio Tinto	Kennecott	North TSF Impoundment	USA	North America	40.7583	-112.128	Y	Y	Active	1999	Modified Centreline	Hybrid	47	632000000	806000000	Moderate	Utah Administrative Code R655-10-1 et seq rules for dam safety hazard classifications	US-UT			No	Yes	Yes	Yes	https://www.riotinto.com/sustainability/environment/tailings	Rio Tinto		2018	Yes	Both	Yes	Yes	-9999	3.11214	402.579	Copper
397	156	31898	Rio Tinto	Rio Tinto 062		Rio Tinto	Marandoo	WFSF	Australia	Oceania	-22.6344	118.101	Y	Y	Active	2013	Downstream	Downstream	28	7200000	8200000	High C	ANCOLD	ANCOLD			No	Yes	Yes	Yes	https://www.riotinto.com/sustainability/environment/tailings	Rio Tinto		2019	Yes	Both	Yes	Yes	1.12413	3.21308	406.238	Iron Ore
398	157	-1	Rio Tinto	Rio Tinto 063		Rio Tinto	McGill	Kennecott Nevada Copper	USA	North America	39.4156	-114.802	Y	Y	Closed	1900	Upstream	Upstream	15	633750000	633750000	Low	State of Nevada Division of Water Resources Hazard Designation	US-NV			No	No	Yes	Yes	https://www.riotinto.com/sustainability/environment/tailings	Rio Tinto		2016	No	Both	Yes	Yes	0.827921	3.80833	226.315
399	158	31934	Joint Venture	Rio Tinto 064	Rio Tinto Group (53%); Mitsui (33%); Nippon Steel (14%)	Rio Tinto	Mesa J	TSF1	Australia	Oceania	-21.7426	116.259	Y	Y	Inactive	1998	Downstream	Downstream	10	14000000	14000000	Low	ANCOLD	ANCOLD			No	Yes	Yes	Yes	https://www.riotinto.com/sustainability/environment/tailings	Rio Tinto		2018	Yes	Both	Yes	Yes	1.20088	2.98392	399.401	Iron Ore
400	158	31934	Joint Venture	Rio Tinto 065	Rio Tinto Group (53%); Mitsui (33%); Nippon Steel (14%)	Rio Tinto	Mesa J	TSF2.5	Australia	Oceania	-21.7641	116.252	Y	Y	Closed	2008	In-pit	In-pit/landform	0	840000	840000	Very Low	ANCOLD	ANCOLD			No	Yes	Yes	Yes	https://www.riotinto.com/sustainability/environment/tailings	Rio Tinto		2018	Yes	Both	Yes	Yes	1.19837	2.98949	396.628	Iron Ore
401	158	31934	Joint Venture	Rio Tinto 066	Rio Tinto Group (53%); Mitsui (33%); Nippon Steel (14%)	Rio Tinto	Mesa J	TSF3	Australia	Oceania	-21.737	116.245	Y	Y	Inactive	2009	Downstream	Downstream	3	6620000	6620000	Very Low	ANCOLD	ANCOLD			No	Yes	Yes	Yes	https://www.riotinto.com/sustainability/environment/tailings	Rio Tinto		2018	Yes	Both	Yes	Yes	1.20067	2.97765	397.884	Iron Ore
402	158	31934	Joint Venture	Rio Tinto 067	Rio Tinto Group (53%); Mitsui (33%); Nippon Steel (14%)	Rio Tinto	Mesa J	TSF4 (TSF2)	Australia	Oceania	-21.7591	116.245	Y	Y	Active	2004	Upstream	Upstream	18	17000000	24100000	High C	ANCOLD	ANCOLD			No	Yes	Yes	Yes	https://www.riotinto.com/sustainability/environment/tailings	Rio Tinto		2018	Yes	Both	Yes	Yes	1.19842	2.98369	396.804	Iron Ore
403	158	31934	Joint Venture	Rio Tinto 068	Rio Tinto Group (53%); Mitsui (33%); Nippon Steel (14%)	Rio Tinto	Mesa J	TSF5 (TSF3 South)	Australia	Oceania	-21.7412	116.239	Y	Y	Active	2009	Downstream	Downstream	29	14689000	22380000	High C	ANCOLD	ANCOLD			No	Yes	Yes	Yes	https://www.riotinto.com/sustainability/environment/tailings	Rio Tinto		2018	Yes	Both	Yes	Yes	1.19988	2.99393	397.556	Iron Ore
427	160	-1	Rio Tinto	Rio Tinto 092		Rio Tinto	Montgrand	Montgrand 0128	France	Europe	43.2865	5.48889	Y	Y	Closed	1908	Dry stack	Dry-stack	15	650000	650000	Low	European Mining Waste Directive	EU			No	No	Yes	Yes	https://www.riotinto.com/sustainability/environment/tailings	Rio Tinto		2018	Yes	External	Yes	Yes	-9999	5.471	589.339
428	161	-1	Rio Tinto	Rio Tinto 093		Rio Tinto	Mount Rosser	Mount Rosser RDA	Jamaica	North America	18.2075	-77.0912		Y	Closed	1957	Centreline	Centreline	52	7000000	7000000	Significant	Canadian Dam Association (CDA) 2013	CDA			No	Yes	Yes	Yes	https://www.riotinto.com/sustainability/environment/tailings	Rio Tinto		2018	Yes	Both	Yes	Yes	2.82527	2.58846	1863.41
429	162	32419	Rio Tinto	Rio Tinto 094		Rio Tinto	Nammuldi	NBWT WFSF	Australia	Oceania	-22.3801	117.338	Y	Y	Active	2014	Downstream	Downstream	28	15400000	29950000	Significant	ANCOLD	ANCOLD			No	Yes	Yes	Yes	https://www.riotinto.com/sustainability/environment/tailings	Rio Tinto		2018	Yes	Both	Yes	Yes	1.19001	3.17323	366.111	Iron Ore
430	163	-1	Not owned or operated; but Rio Tinto retain oversight as former operator	Rio Tinto 095	Municipality of Olette	N/A	Olette	Olette 0425	France	Europe	42.561	2.28912	Y	Y	Closed	1961	Upstream	Upstream	18	1100000	1100000	Low	European Mining Waste Directive	EU			No	No	Yes	Yes	https://www.riotinto.com/sustainability/environment/tailings	Rio Tinto		2016	Yes	External	Yes	Yes	1.37018	4.11898	782.479
431	164	31528	Joint Venture	Rio Tinto 096	Turquoise Hill Resources (66%; of which Rio Tinto owns 51%); Erdenes Oyu Tolgoi - Mongolian State owned (34%)	Rio Tinto	Oyu Tolgoi	TC1	Mongolia	Asia	43.0031	106.892		Y	Active	2013	Downstream	Downstream	40	126300000	240000000	High A	ANCOLD	ANCOLD			No	Yes	Yes	Yes	https://www.riotinto.com/sustainability/environment/tailings	Rio Tinto		2019	Yes	Both	Yes	Yes	0.682207	4.04475	98	Copper
432	165	31897	Rio Tinto	Rio Tinto 097		Rio Tinto	Paraburdoo	TSF1	Australia	Oceania	-23.2619	117.624	Y	Y	Active	1994	Upstream	Upstream	21	31620000	34830870	Significant	ANCOLD	ANCOLD			No	Yes	Yes	Yes	https://www.riotinto.com/sustainability/environment/tailings	Rio Tinto		2018	Yes	Both	Yes	Yes	1.0857	3.26707	274.501	Iron Ore
433	166	52980	QIT Madagascar Minerals (QMM)	Rio Tinto 098	Rio Tinto (80%); State of Madagascar (20%)	QIT Madagascar Minerals (QMM)	QIT Madagascar Minerals	Feedprep Pond	Madagascar	Africa	-24.9675	47.0081		Y	Active	2016	Excavated storage facility	In-pit/landform	0	180000	438000	Significant	Canadian Dam Association (CDA) 2013	CDA			No	Yes	Yes	Yes	https://www.riotinto.com/sustainability/environment/tailings	Rio Tinto		2019	Yes	Both	Yes	Yes	-9999	3.53904	1130.93	Ilmenite
434	166	52980	QIT Madagascar Minerals (QMM)	Rio Tinto 099	Rio Tinto (80%); State of Madagascar (20%)	QIT Madagascar Minerals (QMM)	QIT Madagascar Minerals	Settling Pond	Madagascar	Africa	-24.9625	47.0081		Y	Active	2016	Excavated storage facility	In-pit/landform	0	101000	0	Significant	Canadian Dam Association (CDA) 2013	CDA			No	Yes	Yes	Yes	https://www.riotinto.com/sustainability/environment/tailings	Rio Tinto		2019	Yes	Both	Yes	Yes	-9999	3.46667	1138.14	Ilmenite
435	167	61401	Joint Venture	Rio Tinto 100	Rio Tinto (80%) and Rusal (20%)	Queensland Alumina Limited	Queensland Alumina Limited	Ash Pond 1	Australia	Oceania	-23.8651	151.284	Y	Y	Closed	1970	Centreline	Centreline	4	840000	840000	Very Low	ANCOLD	ANCOLD			No	No	Yes	Yes	https://www.riotinto.com/sustainability/environment/tailings	Rio Tinto		Unknown	Yes	External	Yes	Yes	-9999	4.31811	986.419	Alumina
436	167	61401	Joint Venture	Rio Tinto 101	Rio Tinto (80%) and Rusal (20%)	Queensland Alumina Limited	Queensland Alumina Limited	Ash Pond 2	Australia	Oceania	-23.857	151.283	Y	Y	Closed	1970	Centreline	Centreline	4	960000	960000	Low	ANCOLD	ANCOLD			No	No	Yes	Yes	https://www.riotinto.com/sustainability/environment/tailings	Rio Tinto		Unknown	Yes	External	Yes	Yes	-9999	4.38532	955.199	Alumina
437	167	61401	Joint Venture	Rio Tinto 102	Rio Tinto (80%) and Rusal (20%)	Queensland Alumina Limited	Queensland Alumina Limited	Ash Pond 3	Australia	Oceania	-23.8555	151.287	Y	Y	Closed	1970	Centreline	Centreline	4	1080000	1080000	Low	ANCOLD	ANCOLD			No	No	Yes	Yes	https://www.riotinto.com/sustainability/environment/tailings	Rio Tinto		Unknown	Yes	External	Yes	Yes	-9999	4.34392	945.42	Alumina
438	167	61401	Joint Venture	Rio Tinto 103	Rio Tinto (80%) and Rusal (20%)	Queensland Alumina Limited	Queensland Alumina Limited	Ash Pond 4	Australia	Oceania	-23.8765	151.297	Y	Y	Active	1978	Upstream	Upstream	13	4800000	6000000	Significant	ANCOLD	ANCOLD			No	No	Yes	Yes	https://www.riotinto.com/sustainability/environment/tailings	Rio Tinto		2018	Yes	External	Yes	Yes	-9999	-9999	-1.5e+307	Alumina
439	167	61401	Joint Venture	Rio Tinto 104	Rio Tinto (80%) and Rusal (20%)	Queensland Alumina Limited	Queensland Alumina Limited	Mineral Waste Disposal Facility	Australia	Oceania	-23.8727	151.294	Y	Y	Active	1967	Upstream	Upstream	12	429000	509000	Very Low	ANCOLD	ANCOLD			No	No	Yes	Yes	https://www.riotinto.com/sustainability/environment/tailings	Rio Tinto		2018	Yes	External	Yes	Yes	-9999	4.24097	998.494	Alumina
440	167	61401	Joint Venture	Rio Tinto 105	Rio Tinto (80%) and Rusal (20%)	Queensland Alumina Limited	Queensland Alumina Limited	Red Mud Dam 1	Australia	Oceania	-23.9174	151.323	Y	Y	Active	1967	Upstream	Upstream	18	35200000	45000000	Significant	ANCOLD	ANCOLD			No	No	Yes	Yes	https://www.riotinto.com/sustainability/environment/tailings	Rio Tinto		2018	Yes	External	Yes	Yes	-9999	4.08765	984.321	Alumina
441	167	61401	Joint Venture	Rio Tinto 106	Rio Tinto (80%) and Rusal (20%)	Queensland Alumina Limited	Queensland Alumina Limited	Red Mud Dam 2	Australia	Oceania	-23.9384	151.321	Y	Y	Active	1975	Upstream	Upstream	30	100000000	110000000	High B	ANCOLD	ANCOLD			No	Yes	Yes	Yes	https://www.riotinto.com/sustainability/environment/tailings	Rio Tinto		2018	Yes	External	Yes	Yes	-9999	4.27472	866.466	Alumina
442	226	24512	Joint Venture	Rio Tinto 107	Rio Tinto (55%); BHP (45%)	Rio Tinto	Resolution	No. 1 and 2 TSF Impoundment	USA	North America	33.2981	-111.106	Y	Y	Closed	1900	Upstream	Upstream	9	1800000	1800000	Low	Canadian Dam Association (CDA) 2013	CDA			No	No	Yes	Yes	https://www.riotinto.com/sustainability/environment/tailings	Rio Tinto	yes	2018	Yes	Both	Yes	Yes	0.634211	2.9076	442.705	Copper
443	226	24512	Joint Venture	Rio Tinto 108	Rio Tinto (55%); BHP (45%)	Rio Tinto	Resolution	No. 3 and 4 TSF Impoundment	USA	North America	33.2964	-111.105	Y	Y	Closed	1940	Upstream	Upstream	18	2400000	2400000	Significant	Canadian Dam Association (CDA) 2013	CDA			No	No	Yes	Yes	https://www.riotinto.com/sustainability/environment/tailings	Rio Tinto	yes	2018	Yes	Both	Yes	Yes	0.634386	2.90208	437.803	Copper
444	226	24512	Joint Venture	Rio Tinto 109	Rio Tinto (55%); BHP (45%)	Rio Tinto	Resolution	No. 5 TSF Impoundment	USA	North America	33.3017	-111.108	Y	Y	Closed	1957	Upstream	Upstream	18	1900000	1900000	Low	Canadian Dam Association (CDA) 2013	CDA			No	No	Yes	Yes	https://www.riotinto.com/sustainability/environment/tailings	Rio Tinto	yes	2018	Yes	Both	Yes	Yes	0.634026	2.9158	450.893	Copper
445	226	24512	Joint Venture	Rio Tinto 110	Rio Tinto (55%); BHP (45%)	Rio Tinto	Resolution	No. 6 and 7 TSF Impoundment	USA	North America	33.3014	-111.113	Y	Y	Closed	1970	Modified Centreline	Hybrid	23	2951000	2951000	High	Canadian Dam Association (CDA) 2013	CDA			No	Yes	Yes	Yes	https://www.riotinto.com/sustainability/environment/tailings	Rio Tinto	yes	2018	Yes	Both	Yes	Yes	0.632379	2.90471	444.164	Copper
446	169	52876	Joint Venture	Rio Tinto 111	Rio Tinto (55%); BHP (45%)	Rio Tinto	Richards Bay Minerals (RBM)	Clarifier Site	South Africa	Africa	-28.7024	32.2063		Y	Active	1996	Downstream	Downstream	15	680000	855000	Low	SANS 10862; Code Of Practice for Mine Residue (1998)	SANS			No	Yes	Yes	Yes	https://www.riotinto.com/sustainability/environment/tailings	Rio Tinto		2018	Yes	Both	Yes	Yes	-9999	-9999	-3.47e+307	Ilmenite
447	170	52877	Rio Tinto	Rio Tinto 112		Rio Tinto	Ridgeway	Ridgeway TSF	USA	North America	34.271	-80.9009	Y	Y	Closed	1990	Downstream	Downstream	53	185200	185200	Significant	Canadian Dam Association (CDA) 2013	CDA			No	No	Yes	Yes	https://www.riotinto.com/sustainability/environment/tailings	Rio Tinto		2017	Yes	External	Yes	Yes	0.858654	2.75124	1186.31
449	172	-1	Rio Tinto retains oversight as former operator	Rio Tinto 114	Conseil Departemental des Bouches du Rhone (regional council)	N/A	Saint Cyr	Saint Cyr 0426	France	Europe	43.2755	5.48027	Y	Y	Closed	1947	Downstream	Downstream	75	2500000	2500000	Low	European Mining Waste Directive	EU			No	No	Yes	Yes	https://www.riotinto.com/sustainability/environment/tailings	Rio Tinto		2018	Yes	External	Yes	Yes	-9999	5.85171	626.14
450	173	-1	Rio Tinto	Rio Tinto 115		Rio Tinto	Salindres	Salindres 0431 - B2	France	Europe	44.165	4.14985	Y	Y	Closed	1860	Upstream	Upstream	35	7000000	7000000	Low	European Mining Waste Directive	EU			No	Yes	Yes	Yes	https://www.riotinto.com/sustainability/environment/tailings	Rio Tinto		2018	Yes	External	Yes	Yes	0.840885	3.48195	769.712
451	174	-1	Rio Tinto	Rio Tinto 116		Rio Tinto	Segoussac	Segoussac 0126	France	Europe	44.2023	4.15795	Y	Y	Closed	1964	Downstream	Downstream	55	3900000	3900000	Low	European Mining Waste Directive	EU			No	Yes	Yes	Yes	https://www.riotinto.com/sustainability/environment/tailings	Rio Tinto		2018	Yes	External	Yes	Yes	0.821867	3.53778	789.386
452	175	64876	Rio Tinto	Rio Tinto 117		Rio Tinto	Sorel-Tracy	P84	Canada	North America	45.973	-73.168	Y	Y	Active	1994	Dry stack	Dry-stack	33	3285330	3950000	Significant	Canadian Dam Association (CDA) 2013	CDA			No	Yes	Yes	Yes	https://www.riotinto.com/sustainability/environment/tailings	Rio Tinto		2018	Yes	Both	Yes	Yes	1.92958	3.59433	989.997	Titanium
453	176	34796	Rio Tinto	Rio Tinto 118		Rio Tinto	Sweetwater	Kennecott Uranium Company	USA	North America	42.0533	-107.891	Y	Y	Inactive	1980	Single embankment	Single raise	15	2400000	2400000	Low	Wyoming state/national criteria:Safety of dams is administered through the Office of the State Engineer. Reservoirs (dams) are governed by WS-41-3-307 to WS-41-3-318. State Engineer's Office (SEO's) Safety of Dams Program and the State of Wyoming's Agreement State Program (Uranium Recovery Program (URP)) have criteria for impoundments and the hazards posed by the Sweetwater Tailings Storage Facil…	US-WY			No	No	Yes	Yes	https://www.riotinto.com/sustainability/environment/tailings	Rio Tinto		2018	Yes	External	Yes	Yes	0.639736	3.63333	209.916	U3O8
454	177	74824	Rio Tinto	Rio Tinto 119		Rio Tinto	Tom Price	TSF1	Australia	Oceania	-22.7166	117.802	Y	Y	Inactive	1979	Downstream	Downstream	40	3500000	3500000	Very Low	ANCOLD	ANCOLD			No	No	Yes	Yes	https://www.riotinto.com/sustainability/environment/tailings	Rio Tinto		Unknown	No	Both	Yes	Yes	1.13231	3.29165	375	Iron Ore
455	177	74824	Rio Tinto	Rio Tinto 120		Rio Tinto	Tom Price	TSF2A	Australia	Oceania	-22.7235	117.804	Y	Y	Active	1992	Upstream	Upstream	35	21000000	23000000	High C	ANCOLD	ANCOLD			No	Yes	Yes	Yes	https://www.riotinto.com/sustainability/environment/tailings	Rio Tinto		2017	Yes	Both	Yes	Yes	1.13127	3.2891	374.035	Iron Ore
456	178	-1	Rio Tinto	Rio Tinto 121		Rio Tinto	Vaudreuil	Laterriere TSF - Basins XC-XD	Canada	North America	48.3442	-71.2042	Y	Y	Inactive	1967	Downstream	Downstream	30	10000000	10000000	High	Canadian Dam Association (CDA) 2013	CDA			No	Yes	Yes	Yes	https://www.riotinto.com/sustainability/environment/tailings	Rio Tinto		2018	Yes	Both	Yes	Yes	1.86042	3.47338	1114.58
457	178	61769	Rio Tinto	Rio Tinto 122		Rio Tinto	Vaudreuil	Local TSF - Jonquiere	Canada	North America	48.4156	-71.1517	Y	Y	Active	1942	Downstream	Downstream	40	30000000	35000000	Very High	Canadian Dam Association (CDA) 2013	CDA			No	Yes	Yes	Yes	https://www.riotinto.com/sustainability/environment/tailings	Rio Tinto		2018	Yes	Both	Yes	Yes	1.8719	3.53333	1096.63	Alumina
458	179	52676	Rio Tinto	Rio Tinto 123		Rio Tinto	Weipa	Andoom TSF	Australia	Oceania	-12.523	141.842	Y	Y	Active	2003	Upstream	Upstream	20	62000000	98500000	High C	ANCOLD	ANCOLD			No	Yes	Yes	Yes	https://www.riotinto.com/sustainability/environment/tailings	Rio Tinto		2018	Yes	Both	Yes	Yes	-9999	3.47606	1650.15	Bauxite
459	179	52676	Rio Tinto	Rio Tinto 124		Rio Tinto	Weipa	East Weipa Emergency TSF	Australia	Oceania	-12.6651	141.88	Y	Y	Inactive	1993	Modified Centreline	Hybrid	8	800000	800000	High C	ANCOLD	ANCOLD			No	Yes	Yes	Yes	https://www.riotinto.com/sustainability/environment/tailings	Rio Tinto		2018	Yes	Both	Yes	Yes	-9999	3.61707	1661.06	Bauxite
460	179	52676	Rio Tinto	Rio Tinto 125		Rio Tinto	Weipa	East Weipa TSF1 and 2 (EW1 & 2)	Australia	Oceania	-12.668	141.892	Y	Y	Inactive	1994	Modified Centreline	Hybrid	10	11500000	11500000	Low	ANCOLD	ANCOLD			No	Yes	Yes	Yes	https://www.riotinto.com/sustainability/environment/tailings	Rio Tinto		2018	Yes	Both	Yes	Yes	-9999	3.5656	1670.86	Bauxite
461	179	52676	Rio Tinto	Rio Tinto 126		Rio Tinto	Weipa	East Weipa TSF4 (EW4)	Australia	Oceania	-12.6512	141.87	Y	Y	Active	1970	Upstream	Upstream	26	82000000	87000000	High A	ANCOLD	ANCOLD			No	Yes	Yes	Yes	https://www.riotinto.com/sustainability/environment/tailings	Rio Tinto		2018	Yes	Both	Yes	Yes	-9999	3.64676	1670.56	Bauxite
462	179	52676	Rio Tinto	Rio Tinto 127		Rio Tinto	Weipa	G & X Dam	Australia	Oceania	-12.6553	141.852	Y	Y	Closed	1978	Upstream	Upstream	6	1100000	1100000	Very Low	ANCOLD	ANCOLD			No	No	Yes	Yes	https://www.riotinto.com/sustainability/environment/tailings	Rio Tinto		N/A	No	Both	Not given	Not given	-9999	3.60653	1678.97	Bauxite
463	179	52676	Rio Tinto	Rio Tinto 128		Rio Tinto	Weipa	G2 Dam	Australia	Oceania	-12.6624	141.842	Y	Y	Closed	1978	Downstream	Downstream	7	1500000	1500000	Very Low	ANCOLD	ANCOLD			No	No	Yes	Yes	https://www.riotinto.com/sustainability/environment/tailings	Rio Tinto		N/A	No	Both	Not given	Not given	-9999	3.65489	1667.97	Bauxite
464	179	52676	Rio Tinto	Rio Tinto 129		Rio Tinto	Weipa	Torro TSF	Australia	Oceania	-12.9942	141.613	Y	Y	Active	2018	Single embankment	Single raise	14	2500000	45000000	High C	ANCOLD	ANCOLD			No	Yes	Yes	Yes	https://www.riotinto.com/sustainability/environment/tailings	Rio Tinto		2018	Yes	Both	Yes	Yes	-9999	3.38542	1649.64	Bauxite
465	179	52676	Rio Tinto	Rio Tinto 130		Rio Tinto	Weipa	West Weipa TSF2 Dam (including G1 Dam)	Australia	Oceania	-12.6499	141.849	Y	Y	Inactive	1978	Upstream	Upstream	10	15000000	17470000	Significant	ANCOLD	ANCOLD			No	Yes	Yes	Yes	https://www.riotinto.com/sustainability/environment/tailings	Rio Tinto		2018	Yes	Both	Yes	Yes	-9999	3.58017	1680.54	Bauxite
466	180	-1	Rio Tinto	Rio Tinto 131		Rio Tinto	Whinnyhall	Whinnyhall Landfill	UK	Europe	56.0732	-3.21091		Y	Closed	1945	Single embankment	Single raise	20	2000000	2000000	Low	Canadian Dam Association (CDA) 2013	CDA			No	No	Yes	Yes	https://www.riotinto.com/sustainability/environment/tailings	Rio Tinto		2018	Yes	External	Yes	Yes	-9999	5.43142	689.911
467	181	31899	Rio Tinto	Rio Tinto 132		Rio Tinto	Yandicoogina	WFC1	Australia	Oceania	-22.7667	119.22	Y	Y	Inactive	2005	Downstream	Downstream	51	10714290	10714290	Very Low	ANCOLD	ANCOLD			No	Yes	Yes	Yes	https://www.riotinto.com/sustainability/environment/tailings	Rio Tinto		2017	Yes	Both	Yes	Yes	1.04758	3.13866	356.992	Iron Ore
468	181	31899	Rio Tinto	Rio Tinto 133		Rio Tinto	Yandicoogina	WFC2/4	Australia	Oceania	-22.7541	119.229	Y	Y	Active	2011	Centreline	Centreline	44	7305360	7800000	High C	ANCOLD	ANCOLD			No	Yes	Yes	Yes	https://www.riotinto.com/sustainability/environment/tailings	Rio Tinto		2017	Yes	Both	Yes	Yes	1.05096	3.13392	356.164	Iron Ore
469	181	31899	Rio Tinto	Rio Tinto 134		Rio Tinto	Yandicoogina	WFC3	Australia	Oceania	-22.8147	119.257	Y	Y	Inactive	2015	Downstream	Downstream	55	4062860	4062860	High C	ANCOLD	ANCOLD			No	Yes	Yes	Yes	https://www.riotinto.com/sustainability/environment/tailings	Rio Tinto		2017	Yes	Both	Yes	Yes	1.03296	3.15547	354.443	Iron Ore
470	181	31899	Rio Tinto	Rio Tinto 135		Rio Tinto	Yandicoogina	WFC3A	Australia	Oceania	-22.8101	119.26	Y	Y	Active	2017	Downstream	Downstream	40	5524570	6270000	High C	ANCOLD	ANCOLD			No	Yes	Yes	Yes	https://www.riotinto.com/sustainability/environment/tailings	Rio Tinto		2017	Yes	Both	Yes	Yes	1.03421	3.14954	354.947	Iron Ore
471	182	61742	Rio Tinto	Rio Tinto 136		Rio Tinto	Yarwun	RMA1	Australia	Oceania	-23.8666	151.074	Y	Y	Active	2005	Downstream	Downstream	36	14700000	32500000	High B	ANCOLD	ANCOLD			No	Yes	Yes	Yes	https://www.riotinto.com/sustainability/environment/tailings	Rio Tinto		2017	Yes	Both	Yes	Yes	1.01215	3.94901	928.861	Alumina
472	183	61310	Alcoa Alumina	Alcoa 001	Alumina Limited	Alcoa Alumina	Kwinana	RSA A	Australia	Oceania	-32.212	115.789	Y	Y	Closed	1964	Not Raised	Single raise	8	1600000	1600000	Low	Internal based on Canadian Dam Association Guidelines	CDA			No	Yes	Yes	Yes	https://www.alcoa.com/sustainability/en/pdf/impoundments-introduction.pdf	Alcoa		2018	Yes	Both	Yes	Yes	-9999	5.24609	808.074	Alumina
473	183	61310	Alcoa Alumina	Alcoa 002	Alumina Limited	Alcoa Alumina	Kwinana	RSA B	Australia	Oceania	-32.213	115.793	Y	Y	Closed	1967	Not Raised	Other	0	3000000	3000000	Low	Internal based on Canadian Dam Association Guidelines	CDA			No	Yes	Yes	Yes	https://www.alcoa.com/sustainability/en/pdf/impoundments-introduction.pdf	Alcoa		2018	Yes	Both	Yes	Yes	-9999	5.22615	812.498	Alumina
474	183	61310	Alcoa Alumina	Alcoa 003	Alumina Limited	Alcoa Alumina	Kwinana	RSA C	Australia	Oceania	-32.218	115.793	Y	Y	Closed	1970	Not Raised	Single raise	0	5500000	5500000	Low	Internal based on Canadian Dam Association Guidelines	CDA			No	Yes	Yes	Yes	https://www.alcoa.com/sustainability/en/pdf/impoundments-introduction.pdf	Alcoa		2018	Yes	Both	Yes	Yes	-9999	5.20765	814.682	Alumina
475	183	61310	Alcoa Alumina	Alcoa 004	Alumina Limited	Alcoa Alumina	Kwinana	RSA F	Australia	Oceania	-32.202	115.829	Y	Y	Inactive	1972	Upstream	Upstream	60	71900000	71900000	Significant	Internal based on Canadian Dam Association Guidelines	CDA			No	Yes	Yes	Yes	https://www.alcoa.com/sustainability/en/pdf/impoundments-introduction.pdf	Alcoa		2018	Yes	Both	Yes	Yes	-9999	5.06978	846.509	Alumina
476	183	61310	Alcoa Alumina	Alcoa 005	Alumina Limited	Alcoa Alumina	Kwinana	RSA H	Australia	Oceania	-32.194	115.827	Y	Y	Active	1984	Upstream	Upstream	28	11900000	28600000	High	Internal based on Canadian Dam Association Guidelines	CDA			No	Yes	Yes	Yes	https://www.alcoa.com/sustainability/en/pdf/impoundments-introduction.pdf	Alcoa		2018	Yes	Both	Yes	Yes	-9999	5.07845	836.372	Alumina
477	183	61310	Alcoa Alumina	Alcoa 006	Alumina Limited	Alcoa Alumina	Kwinana	RSA J	Australia	Oceania	-32.194	115.818	Y	Y	Active	1993	Upstream	Upstream	31	18000000	28600000	Significant	Internal based on Canadian Dam Association Guidelines	CDA			No	Yes	Yes	Yes	https://www.alcoa.com/sustainability/en/pdf/impoundments-introduction.pdf	Alcoa		2018	Yes	Both	Yes	Yes	-9999	5.11775	823.789	Alumina
478	183	61310	Alcoa Alumina	Alcoa 007	Alumina Limited	Alcoa Alumina	Kwinana	RSA K	Australia	Oceania	-32.2	115.818	Y	Y	Active	2000	Upstream	Upstream	31	7200000	28600000	Significant	Internal based on Canadian Dam Association Guidelines	CDA			No	Yes	Yes	Yes	https://www.alcoa.com/sustainability/en/pdf/impoundments-introduction.pdf	Alcoa		2018	Yes	Both	Yes	Yes	-9999	5.12533	827.36	Alumina
479	183	61310	Alcoa Alumina	Alcoa 008	Alumina Limited	Alcoa Alumina	Kwinana	RSA L	Australia	Oceania	-32.205	115.817	Y	Y	Active	2004	Upstream	Upstream	23	5300000	28600000	Significant	Internal based on Canadian Dam Association Guidelines	CDA			No	Yes	Yes	Yes	https://www.alcoa.com/sustainability/en/pdf/impoundments-introduction.pdf	Alcoa		2018	Yes	Both	Yes	Yes	-9999	5.13707	827.806	Alumina
480	183	61310	Alcoa Alumina	Alcoa 009	Alumina Limited	Alcoa Alumina	Kwinana	RSA N	Australia	Oceania	-32.207	115.81	Y	Y	Active	2014	Upstream	Upstream	16	3700000	28600000	Low	Internal based on Canadian Dam Association Guidelines	CDA			No	Yes	Yes	Yes	https://www.alcoa.com/sustainability/en/pdf/impoundments-introduction.pdf	Alcoa		2018	Yes	Both	Yes	Yes	-9999	5.18402	813.25	Alumina
481	184	61315	Alcoa Alumina	Alcoa 010	Alumina Limited	Alcoa Alumina	Pinjarra	Pilot Drainable (DAR )	Australia	Oceania	-32.648	115.928	Y	Y	Active	1980	Upstream	Upstream	21	1700000	2.44444e+07	Significant	Internal based on Canadian Dam Association Guidelines	CDA			No	Yes	Yes	Yes	https://www.alcoa.com/sustainability/en/pdf/impoundments-introduction.pdf	Alcoa		2018	Yes	Both	Yes	Yes	0.863798	4.56453	974.931	Alumina
482	184	61315	Alcoa Alumina	Alcoa 011	Alumina Limited	Alcoa Alumina	Pinjarra	RSA 1	Australia	Oceania	-32.641	115.933	Y	Y	Active	1972	Upstream	Upstream	23	14700000	2.44444e+07	Significant	Internal based on Canadian Dam Association Guidelines	CDA			No	Yes	Yes	Yes	https://www.alcoa.com/sustainability/en/pdf/impoundments-introduction.pdf	Alcoa		2018	No	Both	Yes	Yes	0.865048	4.58633	975.186	Alumina
483	184	61315	Alcoa Alumina	Alcoa 012	Alumina Limited	Alcoa Alumina	Pinjarra	RSA 2	Australia	Oceania	-32.641	115.923	Y	Y	Active	1976	Upstream	Upstream	53	61200000	2.44444e+07	High	Internal based on Canadian Dam Association Guidelines	CDA			No	Yes	Yes	Yes	https://www.alcoa.com/sustainability/en/pdf/impoundments-introduction.pdf	Alcoa		2018	No	Both	Yes	Yes	0.863277	4.58326	974.949	Alumina
484	184	61315	Alcoa Alumina	Alcoa 013	Alumina Limited	Alcoa Alumina	Pinjarra	RSA 3	Australia	Oceania	-32.632	115.923	Y	Y	Active	1983	Upstream	Upstream	51	32200000	2.44444e+07	High	Internal based on Canadian Dam Association Guidelines	CDA			No	Yes	Yes	Yes	https://www.alcoa.com/sustainability/en/pdf/impoundments-introduction.pdf	Alcoa		2018	Yes	Both	Yes	Yes	0.86373	4.60351	966.595	Alumina
485	184	61315	Alcoa Alumina	Alcoa 014	Alumina Limited	Alcoa Alumina	Pinjarra	RSA 4	Australia	Oceania	-32.643	115.915	Y	Y	Active	1987	Upstream	Upstream	43	23800000	2.44444e+07	High	Internal based on Canadian Dam Association Guidelines	CDA			No	Yes	Yes	Yes	https://www.alcoa.com/sustainability/en/pdf/impoundments-introduction.pdf	Alcoa		2018	Yes	Both	Yes	Yes	0.861766	4.6091	964.344	Alumina
486	184	61315	Alcoa Alumina	Alcoa 015	Alumina Limited	Alcoa Alumina	Pinjarra	RSA 5	Australia	Oceania	-32.628	115.915	Y	Y	Active	1992	Upstream	Upstream	37	26300000	2.44444e+07	High	Internal based on Canadian Dam Association Guidelines	CDA			No	Yes	Yes	Yes	https://www.alcoa.com/sustainability/en/pdf/impoundments-introduction.pdf	Alcoa		2018	Yes	Both	Yes	Yes	0.862478	4.62727	953.488	Alumina
487	184	61315	Alcoa Alumina	Alcoa 016	Alumina Limited	Alcoa Alumina	Pinjarra	RSA 6	Australia	Oceania	-32.627	115.923	Y	Y	Active	1994	Upstream	Upstream	36	17100000	2.44444e+07	Significant	Internal based on Canadian Dam Association Guidelines	CDA			No	Yes	Yes	Yes	https://www.alcoa.com/sustainability/en/pdf/impoundments-introduction.pdf	Alcoa		2018	Yes	Both	Yes	Yes	0.863981	4.58688	960.18	Alumina
488	184	61315	Alcoa Alumina	Alcoa 017	Alumina Limited	Alcoa Alumina	Pinjarra	RSA 9	Australia	Oceania	-32.629	115.94	Y	Y	Active	2007	Upstream	Upstream	17	8000000	2.44444e+07	Significant	Internal based on Canadian Dam Association Guidelines	CDA			No	Yes	Yes	Yes	https://www.alcoa.com/sustainability/en/pdf/impoundments-introduction.pdf	Alcoa		2018	Yes	Both	Yes	Yes	0.866961	4.50472	969.216	Alumina
489	184	61315	Alcoa Alumina	Alcoa 018	Alumina Limited	Alcoa Alumina	Pinjarra	RSA 10	Australia	Oceania	-32.619	115.928	Y	Y	Active	2015	Upstream	Upstream	7	5000000	2.44444e+07	Significant	Internal based on Canadian Dam Association Guidelines	CDA			No	Yes	Yes	Yes	https://www.alcoa.com/sustainability/en/pdf/impoundments-introduction.pdf	Alcoa		2018	Yes	Both	Yes	Yes	0.865307	4.49791	953.449	Alumina
490	185	61313	Alcoa Refining	Alcoa 019	Alumina Limited	Alcoa Alumina	Wagerup	RSA 1	Australia	Oceania	-32.91	115.885	Y	Y	Active	1985	Upstream	Upstream	23	7500000	1.21111e+07	Significant	Internal based on Canadian Dam Association Guidelines	CDA			No	Yes	Yes	Yes	https://www.alcoa.com/sustainability/en/pdf/impoundments-introduction.pdf	Alcoa		2019	Yes	Both	Yes	Yes	0.849381	4.311	954.68	Alumina
491	185	61313	Alcoa Refining	Alcoa 020	Alumina Limited 40%	Alcoa Refining	Wagerup	RSA 2	Australia	Oceania	-32.909	115.88	Y	Y	Active	1985	Upstream	Upstream	30	10300000	1.21111e+07	Significant	Internal based on Canadian Dam Association Guidelines	CDA			No	Yes	Yes	Yes	https://www.alcoa.com/sustainability/en/pdf/impoundments-introduction.pdf	Alcoa		2019	Yes	Both	Yes	Yes	0.849005	4.3152	952.736	Alumina
492	185	61313	Alcoa Refining	Alcoa 021	Alumina Limited 40%	Alcoa Refining	Wagerup	RSA 3	Australia	Oceania	-32.914	115.881	Y	Y	Active	1992	Upstream	Upstream	26	23600000	12111111	Significant	Internal based on Canadian Dam Association Guidelines	CDA			No	Yes	Yes	Yes	https://www.alcoa.com/sustainability/en/pdf/impoundments-introduction.pdf	Alcoa		2019	Yes	Both	Yes	Yes	0.849075	4.29783	951.541	Alumina
493	185	61313	Alcoa Refining	Alcoa 022	Alumina Limited 40%	Alcoa Refining	Wagerup	RSA 4	Australia	Oceania	-32.912	115.876	Y	Y	Active	1993	Upstream	Upstream	26	13700000	1.21111e+07	Significant	Internal based on Canadian Dam Association Guidelines	CDA			No	Yes	Yes	Yes	https://www.alcoa.com/sustainability/en/pdf/impoundments-introduction.pdf	Alcoa		2019	Yes	Both	Yes	Yes	0.848705	4.31788	948.283	Alumina
494	185	61313	Alcoa Refining	Alcoa 023	Alumina Limited 40%	Alcoa Refining	Wagerup	RSA 5	Australia	Oceania	-32.906	115.876	Y	Y	Active	1994	Upstream	Upstream	28	6200000	1.21111e+07	Significant	Internal based on Canadian Dam Association Guidelines	CDA			No	Yes	Yes	Yes	https://www.alcoa.com/sustainability/en/pdf/impoundments-introduction.pdf	Alcoa		2019	Yes	Both	Yes	Yes	0.848701	4.31848	949.276	Alumina
495	185	61313	Alcoa Refining	Alcoa 024	Alumina Limited 40%	Alcoa Refining	Wagerup	RSA 6	Australia	Oceania	-32.902	115.881	Y	Y	Active	1993	Upstream	Upstream	30	15200000	1.21111e+07	Significant	Internal based on Canadian Dam Association Guidelines	CDA			No	Yes	Yes	Yes	https://www.alcoa.com/sustainability/en/pdf/impoundments-introduction.pdf	Alcoa		2019	Yes	Both	Yes	Yes	0.849089	4.32588	952.312	Alumina
496	185	61313	Alcoa Refining	Alcoa 025	Alumina Limited 40%	Alcoa Refining	Wagerup	RSA 7	Australia	Oceania	-32.898	115.876	Y	Y	Active	2002	Upstream	Upstream	17	5200000	1.21111e+07	Significant	Internal based on Canadian Dam Association Guidelines	CDA			No	Yes	Yes	Yes	https://www.alcoa.com/sustainability/en/pdf/impoundments-introduction.pdf	Alcoa		2019	Yes	Both	Yes	Yes	0.848696	4.31164	947.848	Alumina
497	185	61313	Alcoa Refining	Alcoa 026	Alumina Limited 40%	Alcoa Refining	Wagerup	RSA 8	Australia	Oceania	-32.897	115.884	Y	Y	Active	2007	Upstream	Upstream	15	5900000	1.21111e+07	Significant	Internal based on Canadian Dam Association Guidelines	CDA			Yes	Yes	Yes	Yes	https://www.alcoa.com/sustainability/en/pdf/impoundments-introduction.pdf	Alcoa		2019	Yes	Both	Yes	Yes	0.849334	4.32152	951.356	Alumina
498	185	61313	Alcoa Refining	Alcoa 027	Alumina Limited 40%	Alcoa Refining	Wagerup	RSA 9	Australia	Oceania	-32.907	115.868	Y	Y	Active	2014	Upstream	Upstream	6	2400000	1.21111e+07	Significant	Internal based on Canadian Dam Association Guidelines	CDA			No	Yes	Yes	Yes	https://www.alcoa.com/sustainability/en/pdf/impoundments-introduction.pdf	Alcoa		2019	Yes	Both	Yes	Yes	0.848092	4.3225	941.974	Alumina
499	185	61313	Alcoa Refining	Alcoa 028	Alumina Limited 40%	Alcoa Refining	Wagerup	Sand Lake	Australia	Oceania	-32.906	115.885	Y	Y	Active	1985	Not Raised	Single raise	23	2800000	2800000	Significant	Internal based on Canadian Dam Association Guidelines	CDA			No	Yes	Yes	Yes	https://www.alcoa.com/sustainability/en/pdf/impoundments-introduction.pdf	Alcoa		2019	Yes	Both	Yes	Yes	0.849391	4.3246	954.488	Alumina
500	186	26905	Alcoa Corp	Alcoa 029	South32; Alcoa; Rio Tinto	Alcoa	Hedges	Hedges Tailing storage facility (TSF)	Australia	Oceania	-32.794	116.334	Y	Y	Closed	1988	Downstream	Downstream	50	32000000	32000000	Significant	Internal based on Canadian Dam Association Guidelines	CDA			No	No	Yes	Yes	https://www.alcoa.com/sustainability/en/pdf/impoundments-introduction.pdf	Alcoa		2015	Yes	External	Yes	Yes	0.983146	3.59948	825.235	Gold
501	140	62109	Alcoa Corp	Alcoa 030	South32; Alcoa; Rio Tinto	Alcoa	Alumar	Interface 2/3 (23Ha)	Brazil	South America	-2.727	-44.313		Y	Inactive	2016	Upstream	Upstream	9	1000000	1000000	Significant	Internal based on Canadian Dam Association Guidelines	CDA			No	Yes	Yes	Yes	https://www.alcoa.com/sustainability/en/pdf/impoundments-introduction.pdf	Alcoa		2018	Yes	Both	Yes	Yes	-9999	1.2577	2048.97	Aluminum
502	140	62109	Alcoa Corp	Alcoa 031	South32; Alcoa; Rio Tinto	Alcoa	Alumar	RSA 1	Brazil	South America	-2.73	-44.317		Y	Closed	1984	Downstream	Downstream	28	2400000	2400000	Low	Internal based on Canadian Dam Association Guidelines	CDA			No	Yes	Yes	Yes	https://www.alcoa.com/sustainability/en/pdf/impoundments-introduction.pdf	Alcoa		2018	Yes	Both	Yes	Yes	-9999	1.25383	2041.16	Aluminum
503	140	62109	Alcoa Corp	Alcoa 032	South32; Alcoa; Rio Tinto	Alcoa	Alumar	RSA 2	Brazil	South America	-2.726	-44.315		Y	Closed	1990	Upstream	Upstream	31	5138000	5138000	Significant	Internal based on Canadian Dam Association Guidelines	CDA			No	Yes	Yes	Yes	https://www.alcoa.com/sustainability/en/pdf/impoundments-introduction.pdf	Alcoa		2018	Yes	Both	Yes	Yes	-9999	1.25488	2054.25	Aluminum
504	140	62109	Alcoa Corp	Alcoa 033	South32; Alcoa; Rio Tinto	Alcoa	Alumar	RSA 3	Brazil	South America	-2.728	-44.312		Y	Closed	1997	Upstream	Upstream	27	6100000	6100000	Significant	Internal based on Canadian Dam Association Guidelines	CDA			No	Yes	Yes	Yes	https://www.alcoa.com/sustainability/en/pdf/impoundments-introduction.pdf	Alcoa		2018	Yes	Both	Yes	Yes	-9999	1.26026	2044.79	Aluminum
505	140	62109	Alcoa Corp	Alcoa 034	South32; Alcoa; Rio Tinto	Alcoa	Alumar	RSA 4	Brazil	South America	-2.724	-44.307		Y	Inactive	2005	Upstream	Upstream	27	8300000	8300000	High	Internal based on Canadian Dam Association Guidelines	CDA			No	Yes	Yes	Yes	https://www.alcoa.com/sustainability/en/pdf/impoundments-introduction.pdf	Alcoa		2018	Yes	Both	Yes	Yes	-9999	1.27692	2049.99	Aluminum
506	140	62109	Alcoa Corp	Alcoa 035	South32; Alcoa; Rio Tinto	Alcoa	Alumar	RSA 5	Brazil	South America	-2.718	-44.303		Y	Inactive	2011	Upstream	Upstream	22	11000000	11000000	Significant	Internal based on Canadian Dam Association Guidelines	CDA			No	Yes	Yes	Yes	https://www.alcoa.com/sustainability/en/pdf/impoundments-introduction.pdf	Alcoa		2018	Yes	Both	Yes	Yes	-9999	1.27796	2056.15	Aluminum
507	140	62109	Alcoa Corp	Alcoa 036	South32; Alcoa; Rio Tinto	Alcoa	Alumar	RSA 6	Brazil	South America	-2.726	-44.302		Y	Active	2017	Not Raised	Single raise	24	5050000	5100000	Very High	Internal based on Canadian Dam Association Guidelines	CDA			No	Yes	Yes	Yes	https://www.alcoa.com/sustainability/en/pdf/impoundments-introduction.pdf	Alcoa		2018	Yes	Both	Yes	Yes	-9999	1.29149	2036.96	Aluminum
508	140	62109	Alcoa Corp	Alcoa 037	South32; Alcoa; Rio Tinto	Alcoa	Alumar	RSA 7	Brazil	South America	-2.723	-44.298		Y	Active	2019	Not Raised	Single raise	23	3460000	4000000	High	Internal based on Canadian Dam Association Guidelines	CDA			No	Yes	Yes	Yes	https://www.alcoa.com/sustainability/en/pdf/impoundments-introduction.pdf	Alcoa		2018	Yes	Both	Yes	Yes	-9999	1.29623	2041.46	Aluminum
509	187	55057	Alcoa World Alumina and Chemicals	Alcoa 038	Alumina Limited 40%	Alcoa World Alumina and Chemicals	Juruti	LD1 - Disposal Pond 1	Brazil	South America	-2.5	-56.17		Y	Inactive	2011	Not Raised	Single raise	24	2800000	2800000	Medium	Brazilian ANM/DNPM Ordinancen 70.389	BRA			No	2018	Yes	Yes	https://www.alcoa.com/sustainability/en/pdf/impoundments-introduction.pdf	Alcoa		2019	Yes	Both	Yes	Yes	0.033042	1.3	2157.55	Bauxite
510	187	55057	Alcoa World Alumina and Chemicals	Alcoa 039	Alumina Limited 40%	Alcoa World Alumina and Chemicals	Juruti	LD2 - Disposal Pond 2	Brazil	South America	-2.497	-56.172		Y	Inactive	2011	Not Raised	Single raise	24	2900000	2900000	Medium	Brazilian ANM/DNPM Ordinancen 70.389	BRA			No	2018	Yes	Yes	https://www.alcoa.com/sustainability/en/pdf/impoundments-introduction.pdf	Alcoa		2019	Yes	Both	Yes	Yes	0.0330665	1.3	2158.3	Bauxite
511	187	55057	Alcoa World Alumina and Chemicals	Alcoa 040	Alumina Limited 40%	Alcoa World Alumina and Chemicals	Juruti	LD3 - Disposal Pond 3	Brazil	South America	-2.495	-56.18		Y	Active	2014	Downstream	Downstream	15	5470000	5520000	Medium	Brazilian ANM/DNPM Ordinancen 70.389	BRA			No	2018	Yes	Yes	https://www.alcoa.com/sustainability/en/pdf/impoundments-introduction.pdf	Alcoa		2019	Yes	Both	Yes	Yes	0.0330634	1.3	2164.46	Bauxite
512	187	55057	Alcoa World Alumina and Chemicals	Alcoa 041	Alumina Limited 40%	Alcoa World Alumina and Chemicals	Juruti	LD4 - Disposal Pond 4	Brazil	South America	-2.484	-56.182		Y	Active	2017	Not Raised	Single raise	12	2320000	2360000	Low	Brazilian ANM/DNPM Ordinancen 70.389	BRA			No	2018	Yes	Yes	https://www.alcoa.com/sustainability/en/pdf/impoundments-introduction.pdf	Alcoa		2019	Yes	Both	Yes	Yes	0.0331684	1.3	2167.51	Bauxite
513	187	55057	Alcoa World Alumina and Chemicals	Alcoa 042	Alumina Limited 40%	Alcoa World Alumina and Chemicals	Juruti	LD5 - Disposal Pond 5	Brazil	South America	-2.488	-56.193		Y	Active	2019	Not Raised	Single raise	16	50000	3450000	Low	Brazilian ANM/DNPM Ordinancen 70.389	BRA			No	2018	Yes	Yes	https://www.alcoa.com/sustainability/en/pdf/impoundments-introduction.pdf	Alcoa		2019	Yes	Both	Yes	Yes	0.0330956	1.3	2174.26	Bauxite
514	187	55057	Alcoa World Alumina and Chemicals	Alcoa 043	Alumina Limited 40%	Alcoa World Alumina and Chemicals	Juruti	LE - Thickening Pond	Brazil	South America	-2.502	-56.174		Y	Active	2009	Not Raised	Single raise	12	4200000	4200000	Medium	Brazilian ANM/DNPM Ordinancen 70.389	BRA			No	2019	Yes	Yes	https://www.alcoa.com/sustainability/en/pdf/impoundments-introduction.pdf	Alcoa		2019	Yes	Both	Yes	Yes	0.0330102	1.3	2161.7	Bauxite
538	189	66063	Alcoa Corp	Alcoa 067		Alcoa	Pocos	Cell1 (17Ha)	Brazil	South America	-21.854	-46.582		Y	Active	2011	Upstream	Upstream	5	588557	3.68333e+06	Very High	Internal based on Canadian Dam Association Guidelines	CDA			No	Yes	Yes	Yes	https://www.alcoa.com/sustainability/en/pdf/impoundments-introduction.pdf	Alcoa		2018	Yes	Both	Yes	Yes	0.0156538	2.19967	1679.18	Bauxite
539	189	66063	Alcoa Corp	Alcoa 068		Alcoa	Pocos	Cell2 (13Ha)	Brazil	South America	-21.854	-46.581		Y	Active	2014	Upstream	Upstream	8	941690	3.68333e+06	Very High	Internal based on Canadian Dam Association Guidelines	CDA			No	Yes	Yes	Yes	https://www.alcoa.com/sustainability/en/pdf/impoundments-introduction.pdf	Alcoa		2018	Yes	Both	Yes	Yes	0.0156427	2.19967	1680.13	Bauxite
540	189	66063	Alcoa Corp	Alcoa 069		Alcoa	Pocos	Cell3 (11Ha)	Brazil	South America	-21.858	-46.577		Y	Active	2015	Upstream	Upstream	5	407000	3.68333e+06	Very High	Internal based on Canadian Dam Association Guidelines	CDA			No	Yes	Yes	Yes	https://www.alcoa.com/sustainability/en/pdf/impoundments-introduction.pdf	Alcoa		2018	Yes	Both	Yes	Yes	0.0156166	2.20983	1681.72	Bauxite
541	189	66063	Alcoa Corp	Alcoa 070		Alcoa	Pocos	RSA 1	Brazil	South America	-21.858	-46.577		Y	Inactive	1970	Upstream	Upstream	14	682000	682000	Significant	Internal based on Canadian Dam Association Guidelines	CDA			No	Yes	Yes	Yes	https://www.alcoa.com/sustainability/en/pdf/impoundments-introduction.pdf	Alcoa		2018	Yes	Both	Yes	Yes	0.0156166	2.20983	1681.72	Bauxite
542	189	66063	Alcoa Corp	Alcoa 071		Alcoa	Pocos	RSA 3	Brazil	South America	-21.854	-46.581		Y	Inactive	1980	Upstream	Upstream	24	1800000	1800000	Very High	Internal based on Canadian Dam Association Guidelines	CDA			Yes	Yes	Yes	Yes	https://www.alcoa.com/sustainability/en/pdf/impoundments-introduction.pdf	Alcoa		2018	Yes	Both	Yes	Yes	0.0156427	2.19967	1680.13	Bauxite
543	189	66063	Alcoa Corp	Alcoa 072		Alcoa	Pocos	RSA 4	Brazil	South America	-21.851	-46.586		Y	Inactive	1990	Not Raised	Single raise	20	898000	898000	Significant	Internal based on Canadian Dam Association Guidelines	CDA			No	Yes	Yes	Yes	https://www.alcoa.com/sustainability/en/pdf/impoundments-introduction.pdf	Alcoa		2018	Yes	Both	Yes	Yes	0.0156843	2.19367	1674.09	Bauxite
544	189	66063	Alcoa Corp	Alcoa 073		Alcoa	Pocos	RSA 5	Brazil	South America	-21.856	-46.585		Y	Inactive	1994	Upstream	Upstream	17	1225000	1225000	Significant	Internal based on Canadian Dam Association Guidelines	CDA			No	Yes	Yes	Yes	https://www.alcoa.com/sustainability/en/pdf/impoundments-introduction.pdf	Alcoa		2018	Yes	Both	Yes	Yes	0.0156966	2.2011	1675.37	Bauxite
545	189	66063	Alcoa Corp	Alcoa 074		Alcoa	Pocos	RSA 6	Brazil	South America	-21.862	-46.579		Y	Inactive	1998	Not Raised	Single raise	25	405000	405000	Significant	Internal based on Canadian Dam Association Guidelines	CDA			No	Yes	Yes	Yes	https://www.alcoa.com/sustainability/en/pdf/impoundments-introduction.pdf	Alcoa		2018	Yes	Both	Yes	Yes	0.0156575	2.21583	1678.36	Bauxite
546	189	66063	Alcoa Corp	Alcoa 075		Alcoa	Pocos	RSA 6A	Brazil	South America	-21.861	-46.582		Y	Inactive	2000	Upstream	Upstream	20	1050000	1050000	Significant	Internal based on Canadian Dam Association Guidelines	CDA			No	Yes	Yes	Yes	https://www.alcoa.com/sustainability/en/pdf/impoundments-introduction.pdf	Alcoa		2018	Yes	Both	Yes	Yes	0.0156864	2.20902	1675.72	Bauxite
547	189	66063	Alcoa Corp	Alcoa 076		Alcoa	Pocos	RSA 7	Brazil	South America	-21.864	-46.578		Y	Inactive	2003	Upstream	Upstream	23	1922000	1922000	Significant	Internal based on Canadian Dam Association Guidelines	CDA			No	Yes	Yes	Yes	https://www.alcoa.com/sustainability/en/pdf/impoundments-introduction.pdf	Alcoa		2018	Yes	Both	Yes	Yes	0.0156555	2.22017	1678.66	Bauxite
548	189	66063	Alcoa Corp	Alcoa 077		Alcoa	Pocos	RSA 8	Brazil	South America	-21.862	-46.586		Y	Inactive	2008	Not Raised	Single raise	19	1510000	1510000	High	Internal based on Canadian Dam Association Guidelines	CDA			No	Yes	Yes	Yes	https://www.alcoa.com/sustainability/en/pdf/impoundments-introduction.pdf	Alcoa		2018	Yes	Both	Yes	Yes	0.0157359	2.20282	1670.91	Bauxite
549	190	56954	Alcoa Corp	Alcoa 078	Alumina Limited 40%	MBAC	Ma'aden	RSA Cell 1	Saudi Arabia	Asia	27.484	49.173		Y	Active	2014	Not Raised	Single raise	9	2900000	5.33333e+06	Low	Internal based on Canadian Dam Association Guidelines	CDA			No	Yes	Yes	Yes	https://www.alcoa.com/sustainability/en/pdf/impoundments-introduction.pdf	Alcoa		2020	Yes	Not given	Yes	Yes	-9999	4.27549	102	Bauxite
550	190	56954	Alcoa Corp	Alcoa 079	Alumina Limited 40%	MBAC	Ma'aden	RSA Cell 2	Saudi Arabia	Asia	27.479	49.173		Y	Active	2015	Not Raised	Single raise	9	3000000	5.33333e+06	Low	Internal based on Canadian Dam Association Guidelines	CDA			No	Yes	Yes	Yes	https://www.alcoa.com/sustainability/en/pdf/impoundments-introduction.pdf	Alcoa		2020	Yes	Both	Yes	Yes	-9999	4.27309	102	Bauxite
551	190	56954	Alcoa Corp	Alcoa 080	Alumina Limited 40%	MBAC	Ma'aden	RSA Cell 3 (Under Construction)	Saudi Arabia	Asia	27.473	49.173		Y	Inactive	2019	Not Raised	Single raise	9	0	5.33333e+06	Low	Internal based on Canadian Dam Association Guidelines	CDA			No	Yes	Yes	Yes	https://www.alcoa.com/sustainability/en/pdf/impoundments-introduction.pdf	Alcoa		Construction	Yes	Both	Yes	Yes	-9999	4.27021	102	Bauxite
552	191	62059	Alcoa Corp	Alcoa 081	Alumina Limited 40%	Alcoa World Alumina and Chemicals	San Ciprian	RSA 1	Spain	Europe	43.7106	-7.49506	Y	Y	Active	1980	Upstream	Upstream	72	22680000	28200000	Very High	Internal based on Canadian Dam Association Guidelines	CDA			No	Yes	Yes	Yes	https://www.alcoa.com/sustainability/en/pdf/impoundments-introduction.pdf	Alcoa		2018	Yes	Both	Yes	Yes	-9999	3.73217	1064.9	Aluminum
553	192	61606	Alcoa Corp	Alcoa 082	Alumina Limited 40%	Alcoa World Alumina and Chemicals	Suralco LLC	DRDA 1	Suriname	South America	5.588	-55.121		Y	Inactive	1996	Upstream	Upstream	7	14000000	14000000	Significant	Internal based on Canadian Dam Association Guidelines	CDA			No	2011	Yes	Yes	https://www.alcoa.com/sustainability/en/pdf/impoundments-introduction.pdf	Alcoa		2018	Yes	Internal	Yes	Yes	0.135366	1.9345	2312.76	Alumina
554	192	61606	Alcoa Corp	Alcoa 083	Alumina Limited 40%	Alcoa World Alumina and Chemicals	Suralco LLC	DRDA 1Ext.	Suriname	South America	5.591	-55.113		Y	Inactive	2003	Upstream	Upstream	7	4500000	4500000	Significant	Internal based on Canadian Dam Association Guidelines	CDA			No	2011	Yes	Yes	https://www.alcoa.com/sustainability/en/pdf/impoundments-introduction.pdf	Alcoa		2018	Yes	Internal	Yes	Yes	0.134761	1.93704	2317.08	Alumina
555	192	61606	Alcoa Corp	Alcoa 084	Alumina Limited 40%	Alcoa World Alumina and Chemicals	Suralco LLC	DRDA 2	Suriname	South America	5.608	-55.134		Y	Inactive	2007	Not Raised	Single raise	4	3700000	3700000	Significant	Internal based on Canadian Dam Association Guidelines	CDA			No	2011	Yes	Yes	https://www.alcoa.com/sustainability/en/pdf/impoundments-introduction.pdf	Alcoa		2018	Yes	Internal	Yes	Yes	0.137039	1.97694	2194.55	Alumina
556	192	61606	Alcoa Corp	Alcoa 085	Alumina Limited 40%	Alcoa World Alumina and Chemicals	Suralco LLC	Mine lands ponds (4x)	Suriname	South America	5.618	-54.277		Y	Inactive	2006	Not Raised	Single raise	7	934171	934171	Low	Internal based on Canadian Dam Association Guidelines	CDA			No	No	Yes	No	https://www.alcoa.com/sustainability/en/pdf/impoundments-introduction.pdf	Alcoa		None	Yes	Internal	Yes	Yes	0.101638	1.9536	2443.69	Alumina
557	192	61606	Alcoa Corp	Alcoa 086	Alumina Limited 40%	Alcoa World Alumina and Chemicals	Suralco LLC	RSA 1	Suriname	South America	5.588	-55.111		Y	Inactive	1965	Not Raised	Single raise	7	1900000	1900000	Significant	Internal based on Canadian Dam Association Guidelines	CDA			Yes	2011	Yes	Yes	https://www.alcoa.com/sustainability/en/pdf/impoundments-introduction.pdf	Alcoa		2018	Yes	Internal	Yes	Yes	0.134509	1.93242	2355.64	Alumina
558	192	61606	Alcoa Corp	Alcoa 087	Alumina Limited 40%	Alcoa World Alumina and Chemicals	Suralco LLC	RSA 2	Suriname	South America	5.587	-55.116		Y	Inactive	1967	Not Raised	Single raise	7	2400000	2400000	Significant	Internal based on Canadian Dam Association Guidelines	CDA			No	2011	Yes	Yes	https://www.alcoa.com/sustainability/en/pdf/impoundments-introduction.pdf	Alcoa		2018	Yes	Internal	Yes	Yes	0.13491	1.93254	2344.09	Alumina
559	192	61606	Alcoa Corp	Alcoa 088	Alumina Limited 40%	Alcoa World Alumina and Chemicals	Suralco LLC	RSA 3	Suriname	South America	5.594	-55.113		Y	Inactive	1969	Not Raised	Single raise	7	2300000	2300000	Significant	Internal based on Canadian Dam Association Guidelines	CDA			No	2011	Yes	Yes	https://www.alcoa.com/sustainability/en/pdf/impoundments-introduction.pdf	Alcoa		2018	Yes	Internal	Yes	Yes	0.134842	1.94022	2271.01	Alumina
560	192	61606	Alcoa Corp	Alcoa 089	Alumina Limited 40%	Alcoa World Alumina and Chemicals	Suralco LLC	RSA 4	Suriname	South America	5.585	-55.123		Y	Inactive	1972	Not Raised	Single raise	7	3300000	3300000	Significant	Internal based on Canadian Dam Association Guidelines	CDA			No	2011	Yes	Yes	https://www.alcoa.com/sustainability/en/pdf/impoundments-introduction.pdf	Alcoa		2018	Yes	Internal	Yes	Yes	0.135455	1.93235	2278.16	Alumina
561	192	61606	Alcoa Corp	Alcoa 090	Alumina Limited 40%	Alcoa World Alumina and Chemicals	Suralco LLC	RSA 5A	Suriname	South America	5.588	-55.125		Y	Inactive	1974	Not Raised	Single raise	7	2000000	2000000	Significant	Internal based on Canadian Dam Association Guidelines	CDA			No	2011	Yes	Yes	https://www.alcoa.com/sustainability/en/pdf/impoundments-introduction.pdf	Alcoa		2018	Yes	Internal	Yes	Yes	0.135708	1.9385	2253.36	Alumina
562	192	61606	Alcoa Corp	Alcoa 091	Alumina Limited 40%	Alcoa World Alumina and Chemicals	Suralco LLC	RSA 5C	Suriname	South America	5.591	-55.119		Y	Inactive	1978	Not Raised	Single raise	7	3000000	3000000	Significant	Internal based on Canadian Dam Association Guidelines	CDA			No	2011	Yes	Yes	https://www.alcoa.com/sustainability/en/pdf/impoundments-introduction.pdf	Alcoa		2018	Yes	Internal	Yes	Yes	0.135276	1.93956	2289.2	Alumina
563	192	61606	Alcoa Corp	Alcoa 092	Alumina Limited 40%	Alcoa World Alumina and Chemicals	Suralco LLC	RSA 6	Suriname	South America	5.61	-55.129		Y	Inactive	1984	Not Raised	Single raise	3	14200000	14200000	Significant	Internal based on Canadian Dam Association Guidelines	CDA			Yes	2011	Yes	Yes	https://www.alcoa.com/sustainability/en/pdf/impoundments-introduction.pdf	Alcoa		2018	Yes	Internal	Yes	Yes	0.136661	1.97828	2185.76	Alumina
564	193	69552	Alcoa Corp	Alcoa 093	Alumina Limited 40%	Alcoa	Bauxite; AR (Alcoa)	Brown Mud Lake	USA	North America	34.568	-92.523	Y	Y	Closed	1950	Upstream	Upstream	35	30800000	30800000	Significant	Internal based on Canadian Dam Association Guidelines	CDA			No	No	Yes	Yes	https://www.alcoa.com/sustainability/en/pdf/impoundments-introduction.pdf	Alcoa		None	No	Internal	Yes	Yes	0.47163	2.61667	1350.46	Bauxite
565	193	69552	Alcoa Corp	Alcoa 094	Alumina Limited 40%	Alcoa	Bauxite; AR (Alcoa)	S. Red Mud Lake	USA	North America	34.57	-92.615	Y	Y	Closed	1950	Not Raised	Single raise	21	1848000	1848000	Significant	Internal based on Canadian Dam Association Guidelines	CDA			No	No	Yes	Yes	https://www.alcoa.com/sustainability/en/pdf/impoundments-introduction.pdf	Alcoa		None	No	Internal	Yes	Yes	0.456885	2.57275	1350.91	Bauxite
566	194	69552	Alcoa Corp	Alcoa 095	Alumina Limited 40%	Alcoa	Bauxite; AR (Reynolds)	Brown Mud Lakes	USA	North America	34.568	-92.467	Y	Y	Closed	1945	Upstream	Upstream	30	40800000	40800000	High	Internal based on Canadian Dam Association Guidelines	CDA			No	No	Yes	Yes	https://www.alcoa.com/sustainability/en/pdf/impoundments-introduction.pdf	Alcoa		None	No	Internal	Yes	Yes	0.479392	2.61514	1337.7	Bauxite
567	194	69552	Alcoa Corp	Alcoa 096	Alumina Limited 40%	Alcoa	Bauxite; AR (Reynolds)	Red Mud Lake 2	USA	North America	34.571	-92.492	Y	Y	Closed	1990	Not Raised	Single raise	6	576000	576000	High	Internal based on Canadian Dam Association Guidelines	CDA			No	No	Yes	No	https://www.alcoa.com/sustainability/en/pdf/impoundments-introduction.pdf	Alcoa		None	No	Internal	Yes	Yes	0.47633	2.60833	1338.6	Bauxite
568	195	-1	Alcoa Corp	Alcoa 097	Alumina Limited 40%	Alcoa	Listerhill; AL	West Red Mud Lake	USA	North America	34.765	-87.598	Y	Y	Closed	1940	Centreline	Centreline	6	288000	288000	Significant	Internal based on Canadian Dam Association Guidelines	CDA			No	No	Yes	No	https://www.alcoa.com/sustainability/en/pdf/impoundments-introduction.pdf	Alcoa		None	No	External	Yes	Yes	-9999	3.01083	1427.64
569	196	61604	Alcoa World Alumina and Chemicals	Alcoa 098	Alumina Limited 40%	Alcoa World Alumina and Chemicals	Point Comfort	RSA 1	USA	North America	28.66	-96.536	Y	Y	Inactive	1959	Not Raised	Single raise	14	3544000	3544000	Low	Internal based on Canadian Dam Association Guidelines	CDA			No	Yes	Yes	Yes	https://www.alcoa.com/sustainability/en/pdf/impoundments-introduction.pdf	Alcoa		2019	Yes	Both	Yes	Yes	-9999	4.97877	1067.63	Alumina
570	196	61604	Alcoa World Alumina and Chemicals	Alcoa 099	Alumina Limited 40%	Alcoa World Alumina and Chemicals	Point Comfort	RSA 2	USA	North America	28.663	-96.537	Y	Y	Inactive	1964	Not Raised	Single raise	14	12120000	12120000	Low	Internal based on Canadian Dam Association Guidelines	CDA			No	Yes	Yes	Yes	https://www.alcoa.com/sustainability/en/pdf/impoundments-introduction.pdf	Alcoa		2019	Yes	Both	Yes	Yes	-9999	4.96526	1068.23	Alumina
571	196	61604	Alcoa World Alumina and Chemicals	Alcoa 100	Alumina Limited 40%	Alcoa World Alumina and Chemicals	Point Comfort	RSA 3	USA	North America	28.668	-96.554	Y	Y	Inactive	1969	Not Raised	Single raise	14	10800000	10800000	Low	Internal based on Canadian Dam Association Guidelines	CDA			No	Yes	Yes	Yes	https://www.alcoa.com/sustainability/en/pdf/impoundments-introduction.pdf	Alcoa		2019	Yes	Both	Yes	Yes	-9999	4.99122	1066.41	Alumina
572	196	61604	Alcoa World Alumina and Chemicals	Alcoa 101	Alumina Limited 40%	Alcoa World Alumina and Chemicals	Point Comfort	RSA 4	USA	North America	28.675	-96.545	Y	Y	Inactive	1973	Not Raised	Single raise	14	24515000	24515000	Low	Internal based on Canadian Dam Association Guidelines	CDA			No	Yes	Yes	Yes	https://www.alcoa.com/sustainability/en/pdf/impoundments-introduction.pdf	Alcoa		2019	Yes	Both	Yes	Yes	-9999	4.97125	1069.1	Alumina
573	197	62089	Alcoa Corp	Alcoa 102		Alcoa	Sherwin Copano	Bed 1	USA	North America	27.991	-97.206	Y	Y	Inactive	1965	Upstream	Upstream	5	25600000	25600000	Significant	Internal based on Canadian Dam Association Guidelines	CDA			No	2012	Yes	No	https://www.alcoa.com/sustainability/en/pdf/impoundments-introduction.pdf	Alcoa		None	No	External	Yes	Yes	0.0948647	5.17183	881.655	Alumina
574	197	62089	Alcoa Corp	Alcoa 103		Alcoa	Sherwin Copano	Bed 2	USA	North America	28.017	-97.184	Y	Y	Inactive	1965	Not Raised	Single raise	5	17000000	17000000	High	Internal based on Canadian Dam Association Guidelines	CDA			No	2012	Yes	No	https://www.alcoa.com/sustainability/en/pdf/impoundments-introduction.pdf	Alcoa		None	No	External	Yes	Yes	0.0952582	5.19278	891.733	Alumina
575	197	62089	Alcoa Corp	Alcoa 104		Alcoa	Sherwin Copano	Bed 3	USA	North America	28	-97.193	Y	Y	Inactive	1965	Not Raised	Single raise	7	8400000	8400000	High	Internal based on Canadian Dam Association Guidelines	CDA			No	2012	Yes	No	https://www.alcoa.com/sustainability/en/pdf/impoundments-introduction.pdf	Alcoa		None	No	External	Yes	Yes	0.0949056	5.20017	888.51	Alumina
576	147	26490	BHP	BHP Group 001	BHP-Billiton (57.5%); Rio Tinto (30%); JECO Corporation (10%); International Finance Corporation (2.5%)	BHP	Escondida	Hamburgo	Chile	South America	-24.295	-69.053	Y	Y	Inactive	1991	In-pit	In-pit/landform		302000000	302000000	N/A	N/A	ND			No	2019	Yes	Yes	https://www.bhp.com/-/media/documents/environment/2019/190607_coe.pdf?la=en	BHP Group		2017	Yes	Both	Yes	Yes	3.02125	4.78405	12.014	Copper
577	147	26490	BHP	BHP Group 002	BHP-Billiton (57.5%); Rio Tinto (30%); JECO Corporation (10%); International Finance Corporation (2.5%)	BHP	Escondida	Laguna Seca TSF	Chile	South America	-24.408	-69.123	Y	Y	Active	2002	Downstream	Downstream	43	497700000	676100000	Very High	Canadian Dam Association	CDA			No	2018	Yes	Yes	https://www.bhp.com/-/media/documents/environment/2019/190607_coe.pdf?la=en	BHP Group		2018	Yes	Both	Yes	Yes	3.16098	4.65833	12.46	Copper
578	198	38151	BHP	BHP Group 003		BHP	Mt Arthur Mine	Mt Arthur Tailings Storage Facility - Stage 1	Australia	Oceania	-32.3614	150.897	Y	Y	Active	2013	Downstream	Downstream	15	8900000	20400000	Significant	NSW Dams Safety Committee	ANCOLD			No	2016	Yes	Yes	https://www.bhp.com/-/media/documents/environment/2019/190607_coe.pdf?la=en	BHP Group		2019	Yes	Both	Yes	Yes	0.908006	2.5937	708.7	Coal
579	199	57011	BHP	BHP Group 004		BHP	Kambalda	Kambalda TSF	Australia	Oceania	-31.1706	121.688	Y	Y	Inactive	1973	Upstream	Upstream	30	25900000	30400000	Significant	ANCOLD	ANCOLD			No	2018	Yes	Yes	https://www.bhp.com/-/media/documents/environment/2019/190607_coe.pdf?la=en	BHP Group		2018	Yes	Both	Yes	Yes	0.771	3.57438	261.772	Nickel
580	183	61310	BHP	BHP Group 005		BHP	Kwinana	Baldivis TSF	Australia	Oceania	-32.289	115.806	Y	Y	Inactive	1970	In-pit	In-pit/landform		800000	800000	Category 2	Government Western Australia;Department Mines;IndustryregulationandSafety:CodeofPracticeforTailingsdams(2013)	AU-WA			No	No	Yes	Yes	https://www.bhp.com/-/media/documents/environment/2019/190607_coe.pdf?la=en	BHP Group		2019	Yes	Both	Yes	Yes	-9999	4.92228	832.412	Alumina
581	200	27023	BHP	BHP Group 006		BHP	Leinster	Leinster TSF 1	Australia	Oceania	-27.8092	120.696	Y	Y	Inactive	1978	Upstream	Upstream	10	2000000	2000000	Low	ANCOLD	ANCOLD			No	No	Yes	Yes	https://www.bhp.com/-/media/documents/environment/2019/190607_coe.pdf?la=en	BHP Group		2018	Yes	Both	Yes	Yes	0.562882	3.76855	254.211	Nickel
582	200	27023	BHP	BHP Group 007		BHP	Leinster	Leinster TSF 2/3	Australia	Oceania	-27.789	120.706	Y	Y	Active	1992	Upstream	Upstream	39	40100000	47700000	High B	ANCOLD	ANCOLD			No	2018	Yes	Yes	https://www.bhp.com/-/media/documents/environment/2019/190607_coe.pdf?la=en	BHP Group		2018	Yes	Both	Yes	Yes	0.562479	3.77156	255.651	Nickel
583	201	82849	BHP	BHP Group 008		BHP	Mt Keith	CDTSF	Australia	Oceania	-27.2553	120.596	Y	Y	Active	1996	Upstream	Upstream	17	169000000	205000000	Significant	ANCOLD	ANCOLD			No	2018	Yes	Yes	https://www.bhp.com/-/media/documents/environment/2019/190607_coe.pdf?la=en	BHP Group		2018	Yes	Both	Yes	Yes	0.563436	3.63085	225.923	Nickel
584	202	35360	BHP	BHP Group 009		BHP	Ambrosia Lake	Cells 1 and 2	USA	North America	35.3995	-107.831	Y	Y	Closed	1958	Upstream	Upstream	27	18000000	18000000	High	Canadian Dam Association/New Mexico Office of the State Engineer	CDA			No	2019	Yes	Yes	https://www.bhp.com/-/media/documents/environment/2019/190607_coe.pdf?la=en	BHP Group		2019	Yes	Both	Yes	Yes	0.704294	3.55	269.84	U3O8
585	203	-1	BHP	BHP Group 010		BHP	Copper Cities	No. 10 Tailings	USA	North America	33.4446	-110.894	Y	Y	Inactive	1966	Upstream	Upstream	24	2600000	2600000	Significant	Canadian Dam Association/Arizona Department of Environmental Quality	CDA			No	2018	Yes	Yes	https://www.bhp.com/-/media/documents/environment/2019/190607_coe.pdf?la=en	BHP Group		2018	Yes	Both	Yes	Yes	0.694731	3.11478	530.836
586	203	-1	BHP	BHP Group 011		BHP	Copper Cities	No. 2 Tailings	USA	North America	33.4449	-110.85	Y	Y	Inactive	1950	Upstream	Upstream	107	34400000	34400000	Very High	Canadian Dam Association/Arizona Department of Environmental Quality	CDA			No	2018	Yes	Yes	https://www.bhp.com/-/media/documents/environment/2019/190607_coe.pdf?la=en	BHP Group		2018	Yes	Both	Yes	Yes	0.703125	2.99084	482.159
587	203	-1	BHP	BHP Group 012		BHP	Copper Cities	No. 8 Tailings	USA	North America	33.451	-110.847	Y	Y	Inactive	1965	Upstream	Upstream	91	7300000	7300000	Very High	Canadian Dam Association/Arizona Department of Environmental Quality	CDA			No	2018	Yes	Yes	https://www.bhp.com/-/media/documents/environment/2019/190607_coe.pdf?la=en	BHP Group		2018	Yes	Both	Yes	Yes	0.703657	2.97765	474.904
588	203	-1	BHP	BHP Group 013		BHP	Copper Cities	No. 9 Tailings	USA	North America	33.4425	-110.888	Y	Y	Inactive	1966	Upstream	Upstream	24	2000000	2000000	Significant	Canadian Dam Association/Arizona Department of Environmental Quality	CDA			No	2018	Yes	Yes	https://www.bhp.com/-/media/documents/environment/2019/190607_coe.pdf?la=en	BHP Group		2018	Yes	Both	Yes	Yes	0.6959	3.09816	527.524
589	204	-1	BHP	BHP Group 014		BHP	East Kemptville	East Kemptville Tailings Management Area	Canada	North America	44.111	-65.702	Y	Y	Closed	1985	Centreline	Centreline	9	12800000	12800000	High	Canadian Dam Association	CDA			No	2018	Yes	Yes	https://www.bhp.com/-/media/documents/environment/2019/190607_coe.pdf?la=en	BHP Group		2016	Yes	Both	Yes	Yes	0.496594	3.03678	1448.67
590	205	34743	BHP	BHP Group 015		BHP	Elliot Lake	Lacnor Tailings Management Area	Canada	North America	46.3925	-82.5854	Y	Y	Closed	1957	Upstream	Upstream	15	1500000	1500000	Low	Canadian Dam Association/MNR Ontario Dam Safety Guidelines	CDA			No	2004	Yes	Yes	https://www.bhp.com/-/media/documents/environment/2019/190607_coe.pdf?la=en	BHP Group		2016	Yes	Both	Yes	Yes	0.155396	3.95501	980.411	U3O8
591	205	34743	BHP	BHP Group 016		BHP	Elliot Lake	Milliken Tailings Management Area	Canada	North America	46.3999	-82.6466	Y	Y	Closed	1958	Centreline	Centreline	4	100000	100000	High	Canadian Dam Association/MNR Ontario Dam Safety Guidelines	CDA			No	2004	Yes	Yes	https://www.bhp.com/-/media/documents/environment/2019/190607_coe.pdf?la=en	BHP Group		2016	Yes	Both	Yes	Yes	0.152339	3.90053	955.727	U3O8
592	205	34743	BHP	BHP Group 017		BHP	Elliot Lake	Nordic Tailings Management Area	Canada	North America	46.3823	-82.6075	Y	Y	Closed	1957	Upstream	Upstream	12	6900000	6900000	Significant	Canadian Dam Association/MNR Ontario Dam Safety Guidelines	CDA			No	2004	Yes	Yes	https://www.bhp.com/-/media/documents/environment/2019/190607_coe.pdf?la=en	BHP Group		2016	Yes	Both	Yes	Yes	0.154037	3.9467	977.3	U3O8
593	205	34743	BHP	BHP Group 018		BHP	Elliot Lake	Panel Tailings Management Area	Canada	North America	46.5241	-82.5517	Y	Y	Closed	1958	Centreline	Centreline	23	8800000	8800000	High	Canadian Dam Association/MNR Ontario Dam Safety Guidelines	CDA			No	2018	Yes	Yes	https://www.bhp.com/-/media/documents/environment/2019/190607_coe.pdf?la=en	BHP Group		2016	Yes	Both	Yes	Yes	0.158707	3.94618	965.31	U3O8
594	205	34743	BHP	BHP Group 019		BHP	Elliot Lake	Pronto Tailings Management Area	Canada	North America	46.2068	-82.7047	Y	Y	Closed	1955	Centreline	Centreline	13	2500000	2500000	Very High	Canadian Dam Association/MNR Ontario Dam Safety Guidelines	CDA			No	2018	Yes	Yes	https://www.bhp.com/-/media/documents/environment/2019/190607_coe.pdf?la=en	BHP Group		2016	Yes	Both	Yes	Yes	-9999	3.91667	889.713	U3O8
595	205	34743	BHP	BHP Group 020		BHP	Elliot Lake	Quirke Tailings Management Area	Canada	North America	46.5086	-82.6571	Y	Y	Closed	1956	Centreline	Centreline	26	32600000	32600000	Very High	Canadian Dam Association/MNR Ontario Dam Safety Guidelines	CDA			No	2018	Yes	Yes	https://www.bhp.com/-/media/documents/environment/2019/190607_coe.pdf?la=en	BHP Group		2016	Yes	Both	Yes	Yes	0.152983	3.90391	963.058	U3O8
596	205	34743	BHP	BHP Group 021		BHP	Elliot Lake	Spanish American Tailings Management Area	Canada	North America	46.4723	-82.6016	Y	Y	Closed	1958	Centreline	Centreline	2	300000	300000	Low	Canadian Dam Association/MNR Ontario Dam Safety Guidelines	CDA			No	2004	Yes	Yes	https://www.bhp.com/-/media/documents/environment/2019/190607_coe.pdf?la=en	BHP Group		2016	Yes	Both	Yes	Yes	0.155854	3.94167	965.678	U3O8
597	205	34743	BHP	BHP Group 022		BHP	Elliot Lake	Stanleigh Tailings Management Area	Canada	North America	46.4475	-82.5992	Y	Y	Closed	1958	Centreline	Centreline	23	11500000	11500000	Very High	Canadian Dam Association/MNR Ontario Dam Safety Guidelines	CDA			No	2018	Yes	Yes	https://www.bhp.com/-/media/documents/environment/2019/190607_coe.pdf?la=en	BHP Group		2016	Yes	Both	Yes	Yes	0.155851	3.94268	965.522	U3O8
598	206	-1	BHP	BHP Group 023		BHP	Island Copper	Island Copper Tailings	Canada	North America	50.5906	-127.468	Y	Y	Closed	1971	In-pit	In-pit/landform		308000000	308000000	N/A	N/A	ND			No	No	Yes	Yes	https://www.bhp.com/-/media/documents/environment/2019/190607_coe.pdf?la=en	BHP Group		2018	Yes	Both	Yes	Yes	-9999	4.48794	2368.94
599	207	27352	BHP	BHP Group 024		BHP	Lisbon	Lower Tailings Impoundment	USA	North America	38.2667	-109.283	Y	Y	Closed	1971	Downstream	Downstream	18	650000	650000	High	Canadian Dam Association/UtahDamSafety	CDA			No	2019	Yes	Yes	https://www.bhp.com/-/media/documents/environment/2019/190607_coe.pdf?la=en	BHP Group		2019	Yes	Both	Yes	Yes	0.430213	2.67073	353.925	Copper
600	207	27352	BHP	BHP Group 025		BHP	Lisbon	Upper Tailings Impoundment	USA	North America	38.2667	-109.289	Y	Y	Closed	1971	Downstream	Downstream	25	650000	650000	High	Canadian Dam Association/UtahDamSafety	CDA			No	2019	Yes	Yes	https://www.bhp.com/-/media/documents/environment/2019/190607_coe.pdf?la=en	BHP Group		2019	Yes	Both	Yes	Yes	0.429884	2.66431	350.709	Copper
601	126	24469	BHP	BHP Group 026		BHP	Miami	Canyon Tailings	USA	North America	33.4054	-110.87	Y	Y	Inactive	1911	Upstream	Upstream	15	2900000	2900000	Very High	Canadian Dam Association/Arizona Department of Environmental Quality	CDA			No	2018	Yes	Yes	https://www.bhp.com/-/media/documents/environment/2019/190607_coe.pdf?la=en	BHP Group		2018	Yes	Both	Yes	Yes	0.697846	3.00316	483.098	Copper
602	126	24469	BHP	BHP Group 027		BHP	Miami	Miami Avenue Tailings	USA	North America	33.4047	-110.873	Y	Y	Inactive	1920	Upstream	Upstream	34	300000	300000	Extreme	Canadian Dam Association/Arizona Department of Environmental Quality	CDA			No	2018	Yes	Yes	https://www.bhp.com/-/media/documents/environment/2019/190607_coe.pdf?la=en	BHP Group		2018	Yes	Both	Yes	Yes	0.697139	2.99777	481.308	Copper
603	126	24469	BHP	BHP Group 028		BHP	Miami	No. 2 Tailings Storage Facility	USA	North America	33.4084	-110.867	Y	Y	Closed	1909	In-pit	In-pit/landform		400000	400000	Low	Internal	BHP			No	No	Yes	Yes	https://www.bhp.com/-/media/documents/environment/2019/190607_coe.pdf?la=en	BHP Group		2006	Yes	Both	Yes	Yes	0.698514	3.00765	487.907	Copper
604	208	-1	BHP	BHP Group 029		BHP	Old Dominion	Old Dominion Tailings No 1 (ODT1)	USA	North America	33.4158	-110.795	Y	Y	Closed	1918	Upstream	Upstream	37	900000	900000	Very High	Canadian Dam Association/Arizona Department of Environmental Quality	CDA			No	2018	Yes	Yes	https://www.bhp.com/-/media/documents/environment/2019/190607_coe.pdf?la=en	BHP Group		2018	Yes	Both	Yes	Yes	0.709822	3.01984	479.481
605	208	-1	BHP	BHP Group 030		BHP	Old Dominion	Old Dominion Tailings No 2 (ODT2)	USA	North America	33.4133	-110.795	Y	Y	Closed	1918	Upstream	Upstream	12	300000	300000	High	Canadian Dam Association/Arizona Department of Environmental Quality	CDA			No	2018	Yes	Yes	https://www.bhp.com/-/media/documents/environment/2019/190607_coe.pdf?la=en	BHP Group		2018	Yes	Both	Yes	Yes	0.70982	3.01477	476.965
606	208	-1	BHP	BHP Group 031		BHP	Old Dominion	Old Dominion Tailings No 3 (ODT3)	USA	North America	33.4216	-110.8	Y	Y	Closed	1927	Upstream	Upstream	18	3100000	3100000	High	Canadian Dam Association/Arizona Department of Environmental Quality	CDA			No	2018	Yes	Yes	https://www.bhp.com/-/media/documents/environment/2019/190607_coe.pdf?la=en	BHP Group		2018	Yes	Both	Yes	Yes	0.709453	3.01232	479.552
607	209	-1	BHP	BHP Group 032		BHP	Poirier	Poirier Tailings Disposal Area	Canada	North America	49.4458	-78.3924	Y	Y	Closed	1965	Upstream	Upstream	10	2500000	2500000	Low	Canadian Dam Association/Quebec Dam Safety Regulations	CDA			No	2011	Yes	Yes	https://www.bhp.com/-/media/documents/environment/2019/190607_coe.pdf?la=en	BHP Group		2018	Yes	Both	Yes	Yes	0.257854	3.51325	896.183
608	210	24508	BHP	BHP Group 033		BHP	San Manuel	No. 1/2 Tailings Storage Facility	USA	North America	32.6264	-110.601	Y	Y	Closed	1955	Upstream	Upstream	70	59400000	59400000	Very High	Canadian Dam Association/Arizona Department of Environmental Quality	CDA			No	2018	Yes	Yes	https://www.bhp.com/-/media/documents/environment/2019/190607_coe.pdf?la=en	BHP Group		2018	Yes	Both	Yes	Yes	0.57055	2.99813	385.88	Copper
609	210	24508	BHP	BHP Group 034		BHP	San Manuel	No. 10 Tailings Storage Facility	USA	North America	32.6442	-110.613	Y	Y	Closed	1970	Upstream	Upstream	91	91900000	91900000	Very High	Canadian Dam Association/Arizona Department of Environmental Quality	CDA			No	2018	Yes	Yes	https://www.bhp.com/-/media/documents/environment/2019/190607_coe.pdf?la=en	BHP Group		2018	Yes	Both	Yes	Yes	0.573362	2.98344	385.031	Copper
610	210	24508	BHP	BHP Group 035		BHP	San Manuel	No. 3/4 Tailings Storage Facility	USA	North America	32.615	-110.588	Y	Y	Closed	1957	Upstream	Upstream	67	87700000	87700000	Very High	Canadian Dam Association/Arizona Department of Environmental Quality	CDA			No	2018	Yes	Yes	https://www.bhp.com/-/media/documents/environment/2019/190607_coe.pdf?la=en	BHP Group		2018	Yes	Both	Yes	Yes	0.568394	3	387.138	Copper
611	210	24508	BHP	BHP Group 036		BHP	San Manuel	No. 5 Tailings Storage Facility	USA	North America	32.6063	-110.575	Y	Y	Closed	1964	Upstream	Upstream	76	45500000	45500000	Very High	Canadian Dam Association/Arizona Department of Environmental Quality	CDA			No	2018	Yes	Yes	https://www.bhp.com/-/media/documents/environment/2019/190607_coe.pdf?la=en	BHP Group		2018	Yes	Both	Yes	Yes	0.566496	2.99653	381.652	Copper
612	210	24508	BHP	BHP Group 037		BHP	San Manuel	No. 6 Tailings Storage Facility	USA	North America	32.6087	-110.56	Y	Y	Closed	1970	Upstream	Upstream	76	43600000	43600000	Very High	Canadian Dam Association/Arizona Department of Environmental Quality	CDA			No	2018	Yes	Yes	https://www.bhp.com/-/media/documents/environment/2019/190607_coe.pdf?la=en	BHP Group		2018	Yes	Both	Yes	Yes	0.565992	2.96867	365.789	Copper
613	210	24508	BHP	BHP Group 038		BHP	San Manuel	Tiger Tailings	USA	North America	32.7062	-110.679	Y	Y	Closed	1881	Upstream	Upstream	6	500000	500000	Low	Internal	BHP			No	2006	Yes	Yes	https://www.bhp.com/-/media/documents/environment/2019/190607_coe.pdf?la=en	BHP Group			Yes	Both	Yes	Yes	0.5861	3.01501	421.719	Copper
614	211	25784	BHP	BHP Group 039		BHP	Selbaie	Selbaie Tailings Facility	Canada	North America	49.799	-78.9572	Y	Y	Closed	1981	Centreline	Centreline	24	32500000	32500000	High	Canadian Dam Association/Quebec Dam Safety Regulations	CDA			No	2015	Yes	Yes	https://www.bhp.com/-/media/documents/environment/2019/190607_coe.pdf?la=en	BHP Group		2016	Yes	Both	Yes	Yes	0.237111	3.49167	861.756	Zinc
615	212	-1	BHP	BHP Group 040		BHP	Solitude	Solitude Tailings Storage Facility	USA	North America	33.3923	-110.831	Y	Y	Inactive	1928	Upstream	Upstream	70	58700000	58700000	Very High	Canadian Dam Association/Arizona Department of Environmental Quality	CDA			No	2018	Yes	Yes	https://www.bhp.com/-/media/documents/environment/2019/190607_coe.pdf?la=en	BHP Group		2018	Yes	Both	Yes	Yes	0.703936	3.0338	488.488
616	213	25635	BHP	BHP Group 041		BHP	Olympic Dam	TSF 1-3	Australia	Oceania	-30.439	136.84	Y	Y	Inactive	1988	Upstream	Upstream	30	50000000	50000000	Extreme	ANCOLD	ANCOLD			No	2019	Yes	Yes	https://www.bhp.com/-/media/documents/environment/2019/190607_coe.pdf?la=en	BHP Group		2017	Yes	Both	Yes	Yes	0.869227	4.13045	186.246	Copper
617	213	25635	BHP	BHP Group 042		BHP	Olympic Dam	TSF4	Australia	Oceania	-30.444	136.828	Y	Y	Active	1999	Upstream	Upstream	32	55000000	65000000	Extreme	ANCOLD	ANCOLD			No	2019	Yes	Yes	https://www.bhp.com/-/media/documents/environment/2019/190607_coe.pdf?la=en	BHP Group		2017	Yes	Both	Yes	Yes	0.866306	4.10173	186.329	Copper
618	213	25635	BHP	BHP Group 043		BHP	Olympic Dam	TSF5	Australia	Oceania	-30.412	136.832	Y	Y	Active	2011	Upstream	Upstream	16	37000000	53000000	Extreme	ANCOLD	ANCOLD			No	2019	Yes	Yes	https://www.bhp.com/-/media/documents/environment/2019/190607_coe.pdf?la=en	BHP Group		2017	Yes	Both	Yes	Yes	0.867674	4.14634	185.94	Copper
619	214	38158	BHP	BHP Group 044	BHP Mitsubishi Alliance (BMA) and BHP Mitsui Coal (BMC)	BHP	Blackwater	Laleham TSF	Australia	Oceania	-23.943	148.823	Y	Y	Closed	1991	Downstream	Downstream	8	3000000	3000000	Low	Internal	BHP			No	No	Yes	Yes	https://www.bhp.com/-/media/documents/environment/2019/190607_coe.pdf?la=en	BHP Group		2018	Yes	Both	Yes	Yes	0.448635	2.34803	614.642	Coal
620	214	38158	BHP	BHP Group 045	BHP Mitsubishi Alliance (BMA) and BHP Mitsui Coal (BMC)	BHP	Blackwater	NCPP Tailings Dam	Australia	Oceania	-23.739	148.787	Y	Y	Active	1969	Hybrid	Hybrid	24	35000000	38300000	High C	QueenslandDepartmentofEnvironmentandHeritageProtection/ANCOLD	ANCOLD			No	2017	Yes	Yes	https://www.bhp.com/-/media/documents/environment/2019/190607_coe.pdf?la=en	BHP Group		2018	Yes	Both	Yes	Yes	0.457141	2.31115	615.813	Coal
621	214	38158	BHP	BHP Group 046	BHP Mitsubishi Alliance (BMA) and BHP Mitsui Coal (BMC)	BHP	Blackwater	Ramp 72	Australia	Oceania	-23.924	148.809	Y	Y	Inactive	2001	Downstream	Downstream	13	3000000	3000000	Significant	QueenslandDepartmentofEnvironmentandHeritageProtection/ANCOLD	ANCOLD			No	2017	Yes	Yes	https://www.bhp.com/-/media/documents/environment/2019/190607_coe.pdf?la=en	BHP Group		2018	Yes	Both	Yes	Yes	0.447092	2.35867	616.007	Coal
622	214	38158	BHP	BHP Group 047	BHP Mitsubishi Alliance (BMA) and BHP Mitsui Coal (BMC)	BHP	Blackwater	Ramp 74	Australia	Oceania	-23.945	148.834	Y	Y	Inactive	2001	In-pit	In-pit/landform		5000000	5000000	Low	QueenslandDepartmentofEnvironmentandHeritageProtection	ANCOLD			No	2018	Yes	Yes	https://www.bhp.com/-/media/documents/environment/2019/190607_coe.pdf?la=en	BHP Group		2018	Yes	Both	Yes	Yes	0.450815	2.34468	607.816	Coal
623	215	38159	BHP	BHP Group 048	BHP Mitsubishi Alliance (BMA) and BHP Mitsui Coal (BMC)	BHP	Goonyella Riverside Mine	GS1	Australia	Oceania	-21.804	147.949	Y	Y	Active	1970	Hybrid	Hybrid	24	40000000	43400000	High C	QueenslandDepartmentofEnvironmentandHeritageProtection/ANCOLD	ANCOLD			No	2017	Yes	Yes	https://www.bhp.com/-/media/documents/environment/2019/190607_coe.pdf?la=en	BHP Group		2019	Yes	Both	Yes	Yes	0.598658	2.42156	588.525	Coal
624	215	38159	BHP	BHP Group 049	BHP Mitsubishi Alliance (BMA) and BHP Mitsui Coal (BMC)	BHP	Goonyella Riverside Mine	RS1	Australia	Oceania	-21.743	147.946	Y	Y	Active	1982	Hybrid	Hybrid	20	25000000	27800000	High B	QueenslandDepartmentofEnvironmentandHeritageProtection/ANCOLD	ANCOLD			No	2017	Yes	Yes	https://www.bhp.com/-/media/documents/environment/2019/190607_coe.pdf?la=en	BHP Group		2019	Yes	Both	Yes	Yes	0.610722	2.40594	639.084	Coal
625	216	38162	BHP	BHP Group 050	BHP Mitsubishi Alliance (BMA) and BHP Mitsui Coal (BMC)	BHP	Norwich Park	Old Tailings Dam	Australia	Oceania	-22.768	148.471	Y	Y	Inactive	1977	Hybrid	Hybrid	15	5000000	5000000	Low	QueenslandDepartmentofEnvironmentandHeritageProtection	ANCOLD			No	2017	Yes	Yes	https://www.bhp.com/-/media/documents/environment/2019/190607_coe.pdf?la=en	BHP Group		2018	Yes	Both	Yes	Yes	0.509281	2.28617	658.33	Coal
626	216	38162	BHP	BHP Group 051	BHP Mitsubishi Alliance (BMA) and BHP Mitsui Coal (BMC)	BHP	Norwich Park	Ramp 5	Australia	Oceania	-22.765	148.487	Y	Y	Inactive	2000	In-pit	In-pit/landform		5000000	5000000	Significant	QueenslandDepartmentofEnvironmentandHeritageProtection	ANCOLD			No	2017	Yes	Yes	https://www.bhp.com/-/media/documents/environment/2019/190607_coe.pdf?la=en	BHP Group		2018	Yes	Both	Yes	Yes	0.512269	2.29695	609.628	Coal
627	217	38160	BHP	BHP Group 052	BHP Mitsubishi Alliance (BMA) and BHP Mitsui Coal (BMC)	BHP	Peak Downs	Airfield Tailings Dam	Australia	Oceania	-22.255	148.169	Y	Y	Inactive	1999	Downstream	Downstream	14	4500000	4500000	Low	QueenslandDepartmentofEnvironmentandHeritageProtection/ANCOLD	ANCOLD			No	2017	Yes	Yes	https://www.bhp.com/-/media/documents/environment/2019/190607_coe.pdf?la=en	BHP Group		2018	Yes	Both	Yes	Yes	0.542185	2.33658	640.786	Coal
628	217	38160	BHP	BHP Group 053	BHP Mitsubishi Alliance (BMA) and BHP Mitsui Coal (BMC)	BHP	Peak Downs	Old Tailings Dam	Australia	Oceania	-22.264	148.172	Y	Y	Inactive	1973	Hybrid	Hybrid	23	25000000	25000000	Significant	QueenslandDepartmentofEnvironmentandHeritageProtection/ANCOLD	ANCOLD			No	2017	Yes	Yes	https://www.bhp.com/-/media/documents/environment/2019/190607_coe.pdf?la=en	BHP Group		2018	Yes	Both	Yes	Yes	0.54111	2.35729	591.737	Coal
629	217	38160	BHP	BHP Group 054	BHP Mitsubishi Alliance (BMA) and BHP Mitsui Coal (BMC)	BHP	Peak Downs	Ramp 2N TSF	Australia	Oceania	-22.245	148.181	Y	Y	Inactive	2002	Downstream	Downstream	7	1500000	1500000	Low	QueenslandDepartmentofEnvironmentandHeritageProtection	ANCOLD			No	2013	Yes	Yes	https://www.bhp.com/-/media/documents/environment/2019/190607_coe.pdf?la=en	BHP Group		2017	Yes	Both	Yes	Yes	0.545374	2.33113	577.108	Coal
630	217	38160	BHP	BHP Group 055	BHP Mitsubishi Alliance (BMA) and BHP Mitsui Coal (BMC)	BHP	Peak Downs	Ramp 6S TSF	Australia	Oceania	-22.305	148.209	Y	Y	Inactive	2007	Downstream	Downstream	6	800000	800000	Low	QueenslandDepartmentofEnvironmentandHeritageProtection	ANCOLD			No	2017	Yes	Yes	https://www.bhp.com/-/media/documents/environment/2019/190607_coe.pdf?la=en	BHP Group		2017	Yes	Both	Yes	Yes	0.539328	2.34333	600.032	Coal
631	217	38160	BHP	BHP Group 056	BHP Mitsubishi Alliance (BMA) and BHP Mitsui Coal (BMC)	BHP	Peak Downs	Ramp 7S TSF	Australia	Oceania	-22.303	148.219	Y	Y	Active	2008	Downstream	Downstream	10	8500000	14000000	Significant	QueenslandDepartmentofEnvironmentandHeritageProtection/ANCOLD	ANCOLD			No	2017	Yes	Yes	https://www.bhp.com/-/media/documents/environment/2019/190607_coe.pdf?la=en	BHP Group		2018	Yes	Both	Yes	Yes	0.540967	2.33542	596.554	Coal
632	218	38161	BHP	BHP Group 057	BHP Mitsubishi Alliance (BMA) and BHP Mitsui Coal (BMC)	BHP	Saraji	Ramp 2/3 TSF	Australia	Oceania	-22.376	148.276	Y	Y	Active	2002	Hybrid	Hybrid	12	20000000	25500000	Significant	QueenslandDepartmentofEnvironmentandHeritageProtection	ANCOLD			No	2017	Yes	Yes	https://www.bhp.com/-/media/documents/environment/2019/190607_coe.pdf?la=en	BHP Group		2018	Yes	Both	Yes	Yes	0.537128	2.36033	616.124	Coal
633	218	38161	BHP	BHP Group 058	BHP Mitsubishi Alliance (BMA) and BHP Mitsui Coal (BMC)	BHP	Saraji	Ramp 6 TSF	Australia	Oceania	-22.402	148.292	Y	Y	Inactive	1998	In-pit	In-pit/landform		1000000	1000000	Low	QueenslandDepartmentofEnvironmentandHeritageProtection	ANCOLD			No	2017	Yes	Yes	https://www.bhp.com/-/media/documents/environment/2019/190607_coe.pdf?la=en	BHP Group		2017	Yes	Both	Yes	Yes	0.535335	2.33982	626.345	Coal
634	218	38161	BHP	BHP Group 059	BHP Mitsubishi Alliance (BMA) and BHP Mitsui Coal (BMC)	BHP	Saraji	TSF No. 2	Australia	Oceania	-22.406	148.284	Y	Y	Inactive	1979	Downstream	Downstream	15	3000000	3000000	Low	QueenslandDepartmentofEnvironmentandHeritageProtection	ANCOLD			No	2017	Yes	Yes	https://www.bhp.com/-/media/documents/environment/2019/190607_coe.pdf?la=en	BHP Group		2017	Yes	Both	Yes	Yes	0.533618	2.35255	616.188	Coal
635	218	38161	BHP	BHP Group 060	BHP Mitsubishi Alliance (BMA) and BHP Mitsui Coal (BMC)	BHP	Saraji	TSF No. 3	Australia	Oceania	-22.4	148.275	Y	Y	Closed	1981	Downstream	Downstream	15	5000000	5000000	Low	Internal	BHP			No	No	Yes	Yes	https://www.bhp.com/-/media/documents/environment/2019/190607_coe.pdf?la=en	BHP Group		2017	Yes	Both	Yes	Yes	0.533299	2.33542	593.75	Coal
636	218	38161	BHP	BHP Group 061	BHP Mitsubishi Alliance (BMA) and BHP Mitsui Coal (BMC)	BHP	Saraji	TSF No. 4	Australia	Oceania	-22.399	148.282	Y	Y	Closed	1984	Downstream	Downstream	16	10000000	10000000	Low	Internal	BHP			No	No	Yes	Yes	https://www.bhp.com/-/media/documents/environment/2019/190607_coe.pdf?la=en	BHP Group		2017	Yes	Both	Yes	Yes	0.534416	2.33669	607.544	Coal
637	219	38164	BHP	BHP Group 062		BHP	South Walker Creek	Bidgerley Tailings Dam	Australia	Oceania	-21.7914	148.499	Y	Y	Active	2002	Downstream	Downstream	10	8100000	10700000	Significant	QueenslandDepartmentofEnvironmentandHeritageProtection	ANCOLD			No	2017	Yes	Yes	https://www.bhp.com/-/media/documents/environment/2019/190607_coe.pdf?la=en	BHP Group		2017	Yes	Both	Yes	Yes	0.650904	2.50436	709.003	Coal
638	219	38164	BHP	BHP Group 063		BHP	South Walker Creek	Old Tailings Dam	Australia	Oceania	-21.781	148.483	Y	Y	Inactive	1996	Downstream	Downstream	11	1400000	1400000	Low	QueenslandDepartmentofEnvironmentandHeritageProtection	ANCOLD			No	No	Yes	Yes	https://www.bhp.com/-/media/documents/environment/2019/190607_coe.pdf?la=en	BHP Group		2017	Yes	Both	Yes	Yes	0.651153	2.52409	686.354	Coal
639	220	52719	BHP	BHP Group 064		BHP	Beenup	MDSA	Australia	Oceania	-34.2252	115.263	Y	Y	Closed	1997	Hybrid	Hybrid	12	100000	100000	Low	ANCOLD	ANCOLD			No	2016	Yes	Yes	https://www.bhp.com/-/media/documents/environment/2019/190607_coe.pdf?la=en	BHP Group		2016	Yes	Both	Yes	Yes	1.01572	5.27393	1034.95	Ilmenite
640	221	36881	BHP	BHP Group 065		BHP	NPI	Boodarie TSF	Australia	Oceania	-20.3806	118.524	Y	Y	Inactive	1997	Upstream	Upstream	9	600000	600000	Low	Internal	BHP			No	2019	Yes	Yes	https://www.bhp.com/-/media/documents/environment/2019/190607_coe.pdf?la=en	BHP Group		2019	Yes	Both	Yes	Yes	1.27385	3.91731	314.46	Iron Ore
641	222	61652	BHP	BHP Group 066	Mitsui and Itochu	BHP	Port Hedland	Finucane Island TSF	Australia	Oceania	-20.3008	118.559	Y	Y	Inactive	1987	Downstream	Downstream	12	2400000	2400000	Significant	ANCOLD	ANCOLD			No	No	Yes	Yes	https://www.bhp.com/-/media/documents/environment/2019/190607_coe.pdf?la=en	BHP Group		2016	Yes	Both	Yes	Yes	-9999	-9999	-3.01e+307	Ferrochrome
642	223	31904	BHP	BHP Group 067	Mitsui and Itochu	BHP	Whaleback	Whaleback TSF	Australia	Oceania	-23.3865	119.676	Y	Y	Active	1985	Upstream	Upstream	25	23000000	28000000	Extreme	ANCOLD	ANCOLD			No	2019	Yes	Yes	https://www.bhp.com/-/media/documents/environment/2019/190607_coe.pdf?la=en	BHP Group		2019	Yes	Both	Yes	Yes	0.83083	3.19167	309.738	Iron Ore
643	224	27115	BHP	BHP Group 068	Xstrata plc (33.75%); BHP Billiton (33.75%); TeckCominco Ltd. (22.5%) and Mitsubishi Corp. (10.0%)	Compania Minera Antamina S.A.	Antamina	Antamina Tailings Dam	Peru	South America	-9.53949	-77.0329		Y	Active	2001	Downstream; Centreline	Hybrid	240	374000000	600000000	Extreme	Canadian Dam Association	CDA			No	2018	Yes	Yes	https://www.bhp.com/-/media/documents/environment/2019/190607_coe.pdf?la=en	BHP Group		2019	Yes	Both	Yes	Yes	3.32282	3.64634	829.953	Copper
650	490	31893	BHP	BHP Group 075	BHP 50% Vale 50%	Samarco	Samarco-Germano	Main Dam	Brazil	South America	-20.2181	-43.4652		Y	Inactive	1977	Upstream	Upstream	163	129600000	129600000	High	Brazilian Regulation	BRA			No	2018	Yes	No	https://www.bhp.com/-/media/documents/environment/2019/190607_coe.pdf?la=en	BHP Group	yes	2019	Yes	Both	No	No	0.01	1.44056	1449.86	Iron Ore
651	490	31893	BHP	BHP Group 076	BHP 50% Vale 50%	Samarco	Samarco-Germano	Pit Dam	Brazil	South America	-20.1936	-43.4913		Y	Inactive	2001	Upstream	Upstream	60	16600000	16600000	High	Brazilian Regulation	BRA			No	2018	Yes	No	https://www.bhp.com/-/media/documents/environment/2019/190607_coe.pdf?la=en	BHP Group	yes	2019	Yes	Both	No	No	0.01	1.47599	1490.27	Iron Ore
652	228	29878	Eldorado Gold Corp	Eldorado Gold Corp 001	Eldorado Gold Corporation.	Tuprag Metal Madencilik Sanayi ve Ticaret	Efemcukuru	Efemukuru	Turkey	Europe					Active		Downstream	Downstream	58	982296	982296	Significant	Canadian Dam Association	CDA			No		Yes	Yes	https://s2.q4cdn.com/536453762/files/doc_downloads/2020/01/Eldorado-Gold-Tailings-Facilities-Summary-(January-2020)-V4.pdf	Eldorado Gold Corp		2018	Not Given	External	Yes	Yes	-1	-1	-1	Gold
653	229	30650	Hellas Gold S.A	Eldorado Gold Corp 002	95% hellas gold subsidiary of Eldorado Gold 5% Aktor Enterprises Limited	Hellas Gold S.A	Olympias and Stratoni	Kokkinolakkas TMF	Greece	Europe					Active		Downstream; Centreline	Hybrid	80	2600000	2600000	Significant	Canadian Dam Association	CDA					Yes	Yes	https://s2.q4cdn.com/536453762/files/doc_downloads/2020/01/Eldorado-Gold-Tailings-Facilities-Summary-(January-2020)-V4.pdf	Eldorado Gold Corp		2019	Not Given	External	Yes	Yes	-1	-1	-1	Gold
655	230	30022	Hellas Gold S.A	Eldorado Gold Corp 003	95% hellas gold subsidiary of Eldorado Gold 5% Aktor Enterprises Limited	Hellas Gold S.A	Skouries	Skouries Integrated Waste Management Facility	Greece	Europe					Design stage		Downstream	Downstream	220	0		Significant	Canadian Dam Association	CDA					Yes	Yes	https://s2.q4cdn.com/536453762/files/doc_downloads/2020/01/Eldorado-Gold-Tailings-Facilities-Summary-(January-2020)-V4.pdf	Eldorado Gold Corp		N/A	Not Given	External	Yes	Yes	-1	-1	-1	Gold
656	232	34082	Integra Gold Corp	Eldorado Gold Corp 004	Unamgen Mineracao e Metalurgia is a subsidiary of Eldorado Gold Corp	Integra Gold Corp	Lamaque	Sigma Tailings Storage Facility	Canada	North America			Y		Active		Upstream	Upstream	18.5	765000	765000	High	Canadian Dam Association	CDA					Yes	Yes	https://s2.q4cdn.com/536453762/files/doc_downloads/2020/01/Eldorado-Gold-Tailings-Facilities-Summary-(January-2020)-V4.pdf	Eldorado Gold Corp		2018	Not Given	External	Yes	Yes	-1	-1	-1	Iron Ore
657	693	-1	Unamgen Mineracao e Metalurgia	Eldorado Gold Corp 005	Integra is a subsidiary of Eldorado Gold Corp	Unamgen Mineracao e Metalurgia	Vila Nova	Vila Nova Tailings Dam	Brazil	South America					Inactive Care and Maintenance		Downstream	Downstream	16.4	288500		Significant	Canadian Dam Association	CDA					Yes	Yes	https://s2.q4cdn.com/536453762/files/doc_downloads/2020/01/Eldorado-Gold-Tailings-Facilities-Summary-(January-2020)-V4.pdf	Eldorado Gold Corp		2018	Not Given	External	Yes	Yes	-1	-1	-1
657.2	232	34082	Integra Gold Corp	Eldorado Gold Corp 006	Integra is a subsidiary of Eldorado Gold Corp	Integra Gold Corp	Lamaque	Lamaque Closed Tailings Facility	Canada	North America			Y		Closed		Upstream	Upstream	10	16000000	16000000	High	Canadian Dam Association	CDA					No	Yes	https://s2.q4cdn.com/536453762/files/doc_downloads/2020/01/Eldorado-Gold-Tailings-Facilities-Summary-(January-2020)-V4.pdf	Eldorado Gold Corp		2018	Not Given	External	No	Not given	-1	-1	-1	Iron Ore
658	233	38273	Macquarie Coal Joint Venture	Glencore 001	70%OCAL (subsidiary of Glencore); Marubeni Coal Pty Ltd (17%); OCAL Macquarie Pty Ltd (10%) and JFE Minerals (Australia) Pty Ltd (3%)	Oceanic Coal Australia Limited	West Wallsend Colliery	MCPP - TSF -North Saddle Dam	Australia	Oceania	-32.9469	151.594	Y	Y	Inactive	1983	Downstream	Downstream	18	5400000	5400000	Significant	ANCOLD (2012)	ANCOLD			No	2017	Yes	Yes	https://www.glencore.com/dam/jcr:58e3d8ff-97c1-422f-8d31-dd2fee89fcc3/Glencore_TSFs_190614.pdf	Glencore		2018	Yes	Both	Yes	Yes	0.93082	3.83472	1075.73	Coal
659	234	39090	United Collieries [95% Glencore Coal Pty. Ltd. and 5% Construction; Forestry; Mining and Energy Union (CFMEU)]	Glencore 002	Peabody	United Collieries Pty	United Wambo Open Cut Coal Mine	TSF (TD 1)	Australia	Oceania	-32.5603	150.99	Y	Y	Inactive	2003	Downstream	Downstream	12	100000	100000	Significant	ANCOLD (2012)	ANCOLD			No	2017	Yes	Yes	https://www.glencore.com/dam/jcr:58e3d8ff-97c1-422f-8d31-dd2fee89fcc3/Glencore_TSFs_190614.pdf	Glencore		2018	Yes	Both	Yes	Yes	0.917019	2.49389	682.867	Coal
660	234	39090	United Collieries [95% Glencore Coal Pty. Ltd. and 5% Construction; Forestry; Mining and Energy Union (CFMEU)]	Glencore 003	Peabody	United Collieries Pty	United Wambo Open Cut Coal Mine	TSF (TD 2)	Australia	Oceania	-32.5589	150.993	Y	Y	Inactive	2008	Downstream	Downstream	19.5	685000	685000	Significant	ANCOLD (2012)	ANCOLD			No	2017	Yes	Yes	https://www.glencore.com/dam/jcr:58e3d8ff-97c1-422f-8d31-dd2fee89fcc3/Glencore_TSFs_190614.pdf	Glencore		2018	Yes	Both	Yes	Yes	0.91715	2.49853	678.953	Coal
661	235	38264	Glencore	Glencore 004	Glencore (55%); Sumisho Coal Australia P/L (25%); Itochu Coal Resources Australia P/L (10%) and ICRA OC P/L (10%).	Oaky Creek Coal pty Ltd	Oaky Creek Coal Mine	Oaky Creek TSF (East Embankment)	Australia	Oceania	-23.0731	148.476	Y	Y	Inactive	1988	Hybrid	Hybrid	17	2500000	2500000	Significant	ANCOLD (2012)	ANCOLD			No	2017	Yes	Yes	https://www.glencore.com/dam/jcr:58e3d8ff-97c1-422f-8d31-dd2fee89fcc3/Glencore_TSFs_190614.pdf	Glencore		2018	Yes	Both	Yes	Yes	0.469779	2.2492	638.336	Coal
662	235	38264	Glencore	Glencore 005	Glencore (55%); Sumisho Coal Australia P/L (25%); Itochu Coal Resources Australia P/L (10%) and ICRA OC P/L (10%).	Oaky Creek Coal pty Ltd	Oaky Creek Coal Mine	Oaky Creek TSF South Embankment	Australia	Oceania	-23.0772	148.473	Y	Y	Inactive	1988	Upstream	Upstream	10	2500000	2500000	Significant	ANCOLD (2012)	ANCOLD			No	2017	Yes	Yes	https://www.glencore.com/dam/jcr:58e3d8ff-97c1-422f-8d31-dd2fee89fcc3/Glencore_TSFs_190614.pdf	Glencore		2018	Yes	Both	Yes	Yes	0.468764	2.25994	635.063	Coal
663	236	39009	Glencore	Glencore 006	NSSMC (8.0%); Marubeni (6.67%) and Sumitomo (3.33%).	Glencore	Hail Creek Coal mine	Hail Creek TSF 1 (Ring Dyke)	Australia	Oceania	-21.4969	148.381	Y	Y	Active	2010	Downstream	Downstream	35	5500000	11400000	Significant	ANCOLD (2012)	ANCOLD			No	2018	Yes	Yes	https://www.glencore.com/dam/jcr:58e3d8ff-97c1-422f-8d31-dd2fee89fcc3/Glencore_TSFs_190614.pdf	Glencore		2018	Yes	Both	Yes	Yes	0.688411	2.59567	702.187	Coal
664	237	38260	Subsidiary	Glencore 007	ARM holds an effective 20.2% in PCB; Glencore Operations South Africa (GOSA) owns remaining 79.8%	Glencore Operations South Africa	Goedgevonden Mine	Mine Residue Facility	South Africa	Africa	-26.0956	29.0847		Y	Active	2005	Centreline	Centreline	20	31000000	34700000	Medium	SANS 0286	SANS			No	No	Yes	Yes	https://www.glencore.com/dam/jcr:58e3d8ff-97c1-422f-8d31-dd2fee89fcc3/Glencore_TSFs_190614.pdf	Glencore		2018	Yes	Both	Yes	Yes	0.0888132	2.39704	679.544	Coal
665	238	38258	Subsidiary	Glencore 008	ARM holds an effective 26% in GGV; Glencore Operations South Africa (GOSA) owns the remaining 74%	Glencore Operations South Africa	Impunzi Mine	South Pit Discard Dump	South Africa	Africa	-26.1158	29.2531		Y	Active	2015	Downstream	Downstream	10	8000000	11000000	Low	SANS 0286	SANS			No	No	Yes	Yes	https://www.glencore.com/dam/jcr:58e3d8ff-97c1-422f-8d31-dd2fee89fcc3/Glencore_TSFs_190614.pdf	Glencore		2018	Yes	Both	Yes	Yes	0.0986497	2.39156	689.64	Coal
666	238	38258	Subsidiary	Glencore 009	ARM holds an effective 26% in GGV; Glencore Operations South Africa (GOSA) owns the remaining 74%	Glencore Operations South Africa	Impunzi Mine	Phoenix Discard Dump	South Africa	Africa	-26.1056	29.2164		Y	Inactive	1950	Downstream	Downstream	20	30000000	30000000	Medium	SANS 0286	SANS			No	No	Yes	Yes	https://www.glencore.com/dam/jcr:58e3d8ff-97c1-422f-8d31-dd2fee89fcc3/Glencore_TSFs_190614.pdf	Glencore		2018	Yes	Both	Yes	Yes	0.0960698	2.41639	696.022	Coal
667	239	38259	Glencore Operations South Africa	Glencore 010	ARM holds an effective 26% in GGV; Glencore Operations South Africa (GOSA) owns the remaining 74%	Glencore Operations South Africa	Tweefontein Mine	Boschmans	South Africa	Africa	-26.0367	29.1278		Y	Active	2011	Downstream	Downstream	35	18800000	19200000	Low	SANS 0286	SANS			No	No	Yes	Yes	https://www.glencore.com/dam/jcr:58e3d8ff-97c1-422f-8d31-dd2fee89fcc3/Glencore_TSFs_190614.pdf	Glencore		2018	Yes	Both	Yes	Yes	0.0884919	2.39986	683.733	Coal
668	239	38259	Glencore Operations South Africa	Glencore 011	ARM holds an effective 26% in GGV; Glencore Operations South Africa (GOSA) owns the remaining 74%	Glencore Operations South Africa	Tweefontein Mine	New South Witbank Waste Dump	South Africa	Africa	-26.1661	29.1483		Y	Inactive	2005	Downstream	Downstream	5	4500000	4500000	Low	SANS 0286	SANS			No	No	Yes	Yes	https://www.glencore.com/dam/jcr:58e3d8ff-97c1-422f-8d31-dd2fee89fcc3/Glencore_TSFs_190614.pdf	Glencore		2018	Yes	Both	Yes	Yes	0.0949206	2.40794	703.123	Coal
669	239	38259	Glencore Operations South Africa	Glencore 012	ARM holds an effective 26% in GGV; Glencore Operations South Africa (GOSA) owns the remaining 74%	Glencore Operations South Africa	Tweefontein Mine	New Tavistock Dump	South Africa	Africa	-26.1517	29.1886		Y	Inactive	2006	Downstream	Downstream	25	10000000	10000000	Low	SANS 0286	SANS			No	No	Yes	Yes	https://www.glencore.com/dam/jcr:58e3d8ff-97c1-422f-8d31-dd2fee89fcc3/Glencore_TSFs_190614.pdf	Glencore		2018	Yes	Both	Yes	Yes	0.0966578	2.41989	702.887	Coal
670	239	38259	Glencore Operations South Africa	Glencore 013	ARM holds an effective 26% in GGV; Glencore Operations South Africa (GOSA) owns the remaining 74%	Glencore Operations South Africa	Tweefontein Mine	Old Tavistock Dump	South Africa	Africa	-26.1392	29.1956		Y	Closed	2005	Downstream	Downstream	20	8400000	8400000	Low	SANS 0286	SANS			No	No	Yes	Yes	https://www.glencore.com/dam/jcr:58e3d8ff-97c1-422f-8d31-dd2fee89fcc3/Glencore_TSFs_190614.pdf	Glencore		2018	Yes	Both	Yes	Yes	0.0964825	2.41172	689.427	Coal
672	241	27685	Katanga Mining Limited (KML)	Glencore 015	Kamoto Copper Company S.A	Katanga Mining Limited (KML)	Kamoto Copper Mine	KITD (South)	Democratic Republic of Congo	Africa	-10.7325	25.3917		Y	Inactive	2007	Centreline	Centreline	12	4000000	0	Medium	SANS 0286 GOVDRC (2003)	SANS			No	2005	Yes	Yes	https://www.glencore.com/dam/jcr:58e3d8ff-97c1-422f-8d31-dd2fee89fcc3/Glencore_TSFs_190614.pdf	Glencore		2018	Yes	Both	Yes	No	0.528805	2.24833	1270.5	Copper
673	241	27685	Katanga Mining Limited (KML)	Glencore 016	Kamoto Copper Company S.A	Katanga Mining Limited (KML)	Kamoto Copper Mine	Mupine Pit (West Dam)	Democratic Republic of Congo	Africa	-10.6997	25.4019		Y	Active	2018	Hybrid	Hybrid	6	0	20000000	High C	SANS 0286 GOVDRC (2003)	SANS			No	2005	Yes	Yes	https://www.glencore.com/dam/jcr:58e3d8ff-97c1-422f-8d31-dd2fee89fcc3/Glencore_TSFs_190614.pdf	Glencore		2018	Yes	Both	Yes	Yes	0.520644	2.26189	1261.2	Copper
674	242	38654	Mutanda Mining Sarl	Glencore 017	Glencore	Mutanda Mining Sarl	Mutanda Mumi Mine	Mumi 1 (South West East)	Democratic Republic of Congo	Africa	-10.7917	25.8081		Y	Inactive	2009	Hybrid	Hybrid	33	6070000	0	NA	SANS 0286	SANS			No	2016	Yes	Yes	https://www.glencore.com/dam/jcr:58e3d8ff-97c1-422f-8d31-dd2fee89fcc3/Glencore_TSFs_190614.pdf	Glencore		2018	Yes	Both	Yes	Yes	0.67853	2.33722	1199.73	Copper
675	242	38654	Mutanda Mining Sarl	Glencore 018	Glencore	Mutanda Mining Sarl	Mutanda Mumi Mine	Mumi 2 (South East)	Democratic Republic of Congo	Africa	-10.7914	25.8144		Y	Active	2009	Downstream	Downstream	18.5	0	0	NA	SANS 0286	SANS			No	2016	Yes	Yes	https://www.glencore.com/dam/jcr:58e3d8ff-97c1-422f-8d31-dd2fee89fcc3/Glencore_TSFs_190614.pdf	Glencore		2018	Yes	Both	Yes	Yes	0.680263	2.34265	1198.93	Copper
676	242	38654	Mutanda Mining Sarl	Glencore 019	Glencore	Mutanda Mining Sarl	Mutanda Mumi Mine	Mumi 3 (North East) South West	Democratic Republic of Congo	Africa	-10.7922	25.8608		Y	Active	2014	Downstream	Downstream	32	17000000	27000000	NA	SANS 0286	SANS			No	2016	Yes	Yes	https://www.glencore.com/dam/jcr:58e3d8ff-97c1-422f-8d31-dd2fee89fcc3/Glencore_TSFs_190614.pdf	Glencore		2018	Yes	Both	Yes	Yes	0.692695	2.31139	1189.39	Copper
677	243	28270	Mopani Copper Mines PLC	Glencore 020	Glencore International AG (73.1%) and First Quantum Minerals Ltd (16.9%)) and ZCCM-IH (10%)	Mopani Copper Mines PLC	Nkana Mine	Nkana TD 15 (East Wall)	Zambia	Africa	-12.7931	28.1525		Y	Closed	1980	Upstream	Upstream	13	10000000	10000000	Low	SANS 0286	SANS			No	No	Yes	Yes	https://www.glencore.com/dam/jcr:58e3d8ff-97c1-422f-8d31-dd2fee89fcc3/Glencore_TSFs_190614.pdf	Glencore		2018	Yes	External	Yes	No	0.255275	2.93222	1225.93	Copper
678	243	28270	Mopani Copper Mines PLC	Glencore 021	Glencore International AG (73.1%) and First Quantum Minerals Ltd (16.9%)) and ZCCM-IH (10%)	Mopani Copper Mines PLC	Nkana Mine	Nkana TD 15A (Central Wall)	Zambia	Africa	-12.8	28.1161		Y	Active	1990	Upstream	Upstream	30	106000000	126000000	Medium	SANS 0286	SANS			Yes	2018	Yes	Yes	https://www.glencore.com/dam/jcr:58e3d8ff-97c1-422f-8d31-dd2fee89fcc3/Glencore_TSFs_190614.pdf	Glencore		2018	Yes	Both	Yes	No	0.260087	2.87861	1217.15	Copper
679	244	28269	Mopani Copper Mines PLC	Glencore 022	Glencore International AG (73.1%) and First Quantum Minerals Ltd (16.9%)) and ZCCM-IH (10%)	Mopani Copper Mines PLC	Mufulira	(TD 11 TD2; 6; 7; & 9)	Zambia	Africa	-12.5467	28.1994		Y	Active	1990	Upstream	Upstream	30	79000000	87000000	Medium	SANS 0286	SANS			Yes	2018	Yes	Yes	https://www.glencore.com/dam/jcr:58e3d8ff-97c1-422f-8d31-dd2fee89fcc3/Glencore_TSFs_190614.pdf	Glencore		2018	Yes	Both	Yes	No	0.288282	2.89186	1241.63	Copper
680	244	28269	Mopani Copper Mines PLC	Glencore 023	Glencore International AG (73.1%) and First Quantum Minerals Ltd (16.9%)) and ZCCM-IH (10%)	Mopani Copper Mines PLC	Mufulira	(TD 3; 4; 5; & 8)	Zambia	Africa	-12.5278	28.2406		Y	Closed	1980	Upstream	Upstream	30	10000000	10000000	Low	SANS 0286	SANS			No	No	Yes	Yes	https://www.glencore.com/dam/jcr:58e3d8ff-97c1-422f-8d31-dd2fee89fcc3/Glencore_TSFs_190614.pdf	Glencore		2016	Yes	External	Yes	No	0.28585	2.735	1269.1	Copper
681	245	28004	Cobar Management Pty Ltd (CMPL)	Glencore 024	Glencore International AG (73.1%) and First Quantum Minerals Ltd (16.9%)) and ZCCM-IH (10%)	Cobar Management Pty Ltd (CMPL)	CSA Mine	Southern Tailings Storage Facility (South Embankment)	Australia	Oceania	-31.4111	145.821	Y	Y	Active	1965	Upstream	Upstream	25	10600000	13000000	Significant	ANCOLD (2012) NSW DSC (2012)	ANCOLD			No	2017	Yes	Yes	https://www.glencore.com/dam/jcr:58e3d8ff-97c1-422f-8d31-dd2fee89fcc3/Glencore_TSFs_190614.pdf	Glencore		2019	Yes	Both	Yes	No	0.388335	2.72639	386.589	Copper
682	246	27243	Mount Isa Mines Ltd.	Glencore 025	Glencore International AG (73.1%) and First Quantum Minerals Ltd (16.9%)) and ZCCM-IH (10%)	Mount Isa Mines Ltd.	Mt Isa Mine	TD 1/2; (NA)	Australia	Oceania	-20.7194	139.481	Y	Y	Closed	1958	Downstream	Downstream		Unknown	NA	Very Low	ANCOLD (2012)	ANCOLD			No	No	Yes	Yes	https://www.glencore.com/dam/jcr:58e3d8ff-97c1-422f-8d31-dd2fee89fcc3/Glencore_TSFs_190614.pdf	Glencore		2017	Yes	Both	Yes	Not given	0.385677	2.7937	474.656	Copper
683	246	27243	Mount Isa Mines Ltd.	Glencore 026	Glencore International AG (73.1%) and First Quantum Minerals Ltd (16.9%)) and ZCCM-IH (10%)	Mount Isa Mines Ltd.	Mt Isa Mine	TD 4; (NA)	Australia	Oceania	-20.7258	139.467	Y	Y	Closed	1958	Downstream	Downstream		Unknown	NA	Very Low	ANCOLD (2012)	ANCOLD			No	No	Yes	Yes	https://www.glencore.com/dam/jcr:58e3d8ff-97c1-422f-8d31-dd2fee89fcc3/Glencore_TSFs_190614.pdf	Glencore		2017	Yes	Both	Yes	Not given	0.387819	2.83967	469.947	Copper
684	246	27243	Mount Isa Mines Ltd.	Glencore 027	Glencore International AG (73.1%) and First Quantum Minerals Ltd (16.9%)) and ZCCM-IH (10%)	Mount Isa Mines Ltd.	Mt Isa Mine	TD 5; (TD 5W; 5/7E; 5/7W; 5W/N; 5W/NW)	Australia	Oceania	-20.7219	139.453	Y	Y	Active	1958	Downstream	Downstream	35	2100000	1500000	High C	ANCOLD (2012)	ANCOLD			No	2014	Yes	Yes	https://www.glencore.com/dam/jcr:58e3d8ff-97c1-422f-8d31-dd2fee89fcc3/Glencore_TSFs_190614.pdf	Glencore		2017	Yes	Both	Yes	Yes	0.389153	2.98989	462.673	Copper
689	246	27243	Mount Isa Mines Ltd.	Glencore 028	Glencore International AG (73.1%) and First Quantum Minerals Ltd (16.9%)) and ZCCM-IH (10%)	Mount Isa Mines Ltd.	Mt Isa Mine	TD 7/8; TD 8; Kennedy's Wall; Saddle Dam 1;4; Saddle Dam 3; TD 7W	Australia	Oceania	-20.7742	139.458	Y	Y	Active	1970	Upstream	Upstream	40	375000000	415000000	High A	ANCOLD (2012)	ANCOLD			No	2017	Yes	Yes	https://www.glencore.com/dam/jcr:58e3d8ff-97c1-422f-8d31-dd2fee89fcc3/Glencore_TSFs_190614.pdf	Glencore		2017	Yes	Both	Yes	Yes	0.392193	2.95333	456.1	Copper
694	247	28428	Ernest Henry Mining	Glencore 029	Evolution mining; glencore	Ernest Henry Mining	Ernest Henry Mine	North Cell (North Wall)	Australia	Oceania	-20.4442	140.731	Y	Y	Active	2004	Upstream	Upstream	27	25000000	129000000	Significant	ANCOLD (2012)	ANCOLD			No	2017	Yes	Yes	https://www.glencore.com/dam/jcr:58e3d8ff-97c1-422f-8d31-dd2fee89fcc3/Glencore_TSFs_190614.pdf	Glencore		2016	Yes	External	Yes	Yes	0.269991	2.8405	482.153	Copper
695	247	28428	Ernest Henry Mining	Glencore 030	Evolution mining; glencore	Ernest Henry Mining	Ernest Henry Mine	South Cell South Wall	Australia	Oceania	-20.4603	140.732	Y	Y	Active	1998	Upstream	Upstream	24.5	65000000	110000000	Significant	ANCOLD (2012)	ANCOLD			No	2017	Yes	Yes	https://www.glencore.com/dam/jcr:58e3d8ff-97c1-422f-8d31-dd2fee89fcc3/Glencore_TSFs_190614.pdf	Glencore		2016	Yes	External	Yes	Yes	0.270534	2.84574	477.8	Copper
696	248	25669	Xstrata plc	Glencore 031	Xstrata Copper 50% and mana g; p ; er; Goldcorp 37.5%; and Yamana Gold 12.5%	Minera Alumbrera Ltd	Minera Alumbrera	TSF (Presa de Relaves de ANTAMINA)	Argentina	South America	-27.3319	-66.5639		Y	Inactive	1998	Modified Centreline	Hybrid	125	450000000	450000000	Very High	CDA 2007 (2013)	CDA			No	2018	Yes	Yes	https://www.glencore.com/dam/jcr:58e3d8ff-97c1-422f-8d31-dd2fee89fcc3/Glencore_TSFs_190614.pdf	Glencore		2018	Yes	Both	Yes	Yes	1.81285	3.18611	181.333	Copper
697	249	27115	Compania Minera Antamina S.A.	Glencore 032	Xstrata plc (33.75%); BHP Billiton (33.75%); TeckCominco Ltd. (22.5%) and Mitsubishi Corp. (10.0%)	Compania Minera Antamina S.A.	Antamina Mine	Main Dam	Peru	South America	-9.55444	-77.0319		Y	Active	1998	Downstream; Centreline	Hybrid	240	374000000	600000000	Extreme	CDA 2007 (2013)	CDA			No	2018	Yes	Yes	https://www.glencore.com/dam/jcr:58e3d8ff-97c1-422f-8d31-dd2fee89fcc3/Glencore_TSFs_190614.pdf	Glencore		2019	Yes	External	Yes	Yes	3.333	3.64583	829.944	Copper
698	250	36915	Compania Minera Antapaccay S.A.	Glencore 033	Glencore plc	Compania Minera Antapaccay S.A.	Antapaccay Mine	Ccamacmayo TSF (Main Dam)	Peru	South America	-14.8575	-71.3067		Y	Closed	1988	Hybrid	Hybrid	75	60000000	60000000	High	CDA 2007 (2013)	CDA			No	2018	Yes	Yes	https://www.glencore.com/dam/jcr:58e3d8ff-97c1-422f-8d31-dd2fee89fcc3/Glencore_TSFs_190614.pdf	Glencore		2018	Yes	Both	Yes	Yes	2.14912	2.35833	810.6	Copper
699	250	36915	Compania Minera Antapaccay S.A.	Glencore 034	Glencore plc	Compania Minera Antapaccay S.A.	Antapaccay Mine	Huinipampa TSF (Cross Valley Dam)	Peru	South America	-14.9156	-71.3725		Y	Closed	2002	Centreline	Centreline	35	42000000	42000000	High	CDA 2007 (2013)	CDA			No	2018	Yes	Yes	https://www.glencore.com/dam/jcr:58e3d8ff-97c1-422f-8d31-dd2fee89fcc3/Glencore_TSFs_190614.pdf	Glencore		2018	Yes	Both	Yes	Yes	2.16951	2.40428	818.707	Copper
700	250	36915	Compania Minera Antapaccay S.A.	Glencore 035	Glencore plc	Compania Minera Antapaccay S.A.	Antapaccay Mine	Tintaya Pit TSF (Pit Dam)	Peru	South America	-14.9044	-71.3247		Y	Active	2012	N/A	In-pit/landform	30	160000000	317000000	Significant	CDA 2007 (2013)	CDA			No	2018	Yes	Yes	https://www.glencore.com/dam/jcr:58e3d8ff-97c1-422f-8d31-dd2fee89fcc3/Glencore_TSFs_190614.pdf	Glencore		2018	Yes	Both	Yes	Yes	2.15739	2.41737	826.502	Copper
702	252	61705	Altonorte Metallurgical Complex	Glencore 037		Altonorte Metallurgical Complex.	Altonorte copper smelter	Process pond (Altonorte Process Pond)	Chile	South America	-23.8063	-70.3449	Y	Y	Active	1999	Downstream	Downstream	31	6200000	1400000	Significant	CDA 2007 (2013)	CDA			No	No	Yes	Yes	https://www.glencore.com/dam/jcr:58e3d8ff-97c1-422f-8d31-dd2fee89fcc3/Glencore_TSFs_190614.pdf	Glencore		2016	Yes	External	Yes	Yes	3.91541	4.4834	-9999	Copper
704	254	26174	Xstrata plc	Glencore 039		Xstrata plc	Brunswick Mine	Mine 12 Tailings Impoundment East Dam E1; E2;E3; North Dam west dam and south dam	Canada	North America	47.4839	-65.8683	Y	Y	Closed	1964	Upstream	Upstream	35	71400000	71400000	Significant	CDA 2007 (2013)	CDA			No	2015	Yes	Yes	https://www.glencore.com/dam/jcr:58e3d8ff-97c1-422f-8d31-dd2fee89fcc3/Glencore_TSFs_190614.pdf	Glencore		2017	Yes	Both	Yes	Yes	1.08984	3.55142	1119.04	Zinc
711	255	24922	Xstrata plc	Glencore 041		Xstrata plc	Blackbird mine	West Fork TSF	USA	North America	45.0914	-114.309	Y	Y	Closed	1950	Upstream	Upstream	40	1100000	1100000	Significant	CDA 2007 (2013)	CDA			No	2017	Yes	Yes	https://www.glencore.com/dam/jcr:58e3d8ff-97c1-422f-8d31-dd2fee89fcc3/Glencore_TSFs_190614.pdf	Glencore		2018	Yes	Both	Yes	Yes	1.58007	2.42885	344.62	Cobalt
712	256	-1	Subsidiary	Glencore 042			Grey Eagle	Tailings Storage Facility (Tailings Dam)	USA	North America	41.8636	-123.374	Y	Y	Closed	1982	Downstream	Downstream	131	1000000	1000000	Significant	USFS (FSM 7511)	US-FS			No	2017	Yes	Yes	https://www.glencore.com/dam/jcr:58e3d8ff-97c1-422f-8d31-dd2fee89fcc3/Glencore_TSFs_190614.pdf	Glencore		2018	Yes	Both	Yes	Yes	2.29505	2.6357	1142.59
713	257	26219	Xstrata plc	Glencore 043		Xstrata plc	Mines Gaspe	Dam 6	Canada	North America	48.9192	-65.4375	Y	Y	Closed	1973	Downstream	Downstream	15	150000	150000	Significant	CDA 2007 (2013)	CDA			No	2017	Yes	Yes	https://www.glencore.com/dam/jcr:58e3d8ff-97c1-422f-8d31-dd2fee89fcc3/Glencore_TSFs_190614.pdf	Glencore		2018	No	Both	Yes	Yes	0.710686	3.86667	1099.4	Copper
714	257	26219	Xstrata plc	Glencore 044		Xstrata plc	Mines Gaspe	Tailings Storage Facility 1 (Tailings Dam 1)	Canada	North America	48.9261	-65.4608	Y	Y	Closed	1955	Upstream	Upstream	35	26700000	26700000	Low	CDA 2007 (2013)	CDA			No	2017	Yes	Yes	https://www.glencore.com/dam/jcr:58e3d8ff-97c1-422f-8d31-dd2fee89fcc3/Glencore_TSFs_190614.pdf	Glencore		2018	Yes	Both	Yes	Yes	0.722486	3.88883	1118.59	Copper
715	257	26219	Xstrata plc	Glencore 045		Xstrata plc	Mines Gaspe	Tailings Storage Facility 2 (Tailings Dam 2)	Canada	North America	48.9219	-65.4714	Y	Y	Closed	1963	Upstream	Upstream	44	34900000	34900000	High	CDA 2007 (2013)	CDA			No	2017	Yes	Yes	https://www.glencore.com/dam/jcr:58e3d8ff-97c1-422f-8d31-dd2fee89fcc3/Glencore_TSFs_190614.pdf	Glencore		2018	Yes	Both	Yes	Yes	0.723792	3.86848	1119.43	Copper
716	257	26219	Xstrata plc	Glencore 046		Xstrata plc	Mines Gaspe	Tailings Storage Facility 3 (Tailings Dam 3)	Canada	North America	48.9167	-65.4989	Y	Y	Closed	1972	Downstream	Downstream	54	5080000	5080000	Low	CDA 2007 (2013)	CDA			No	2017	Yes	Yes	https://www.glencore.com/dam/jcr:58e3d8ff-97c1-422f-8d31-dd2fee89fcc3/Glencore_TSFs_190614.pdf	Glencore		2018	Yes	Both	Yes	Yes	0.730154	3.93069	1131.5	Copper
717	258	26646	Xstrata plc	Glencore 047		Xstrata plc	Geco	Geco Tailings Facility (CN1; CN2 ; CP; CP3; E1-E3)	Canada	North America	49.1622	-85.7811	Y	Y	Closed	1955	Upstream	Upstream	35	40000000	40000000	High	CDA 2007 (2013)	CDA			No	2017	Yes	Yes	https://www.glencore.com/dam/jcr:58e3d8ff-97c1-422f-8d31-dd2fee89fcc3/Glencore_TSFs_190614.pdf	Glencore		2018	Yes	Both	Yes	Yes	0.0467831	3.01506	863.177	Copper
723	259	27125	Subsidiary	Glencore 048			Heath Steele	Tailings Management Area	Canada	North America	47.2725	-66.075	Y	Y	Closed	1990	Downstream	Downstream	21	15700000	15700000	Very High	CDA 2007 (2013)	CDA			No	2017	Yes	Yes	https://www.glencore.com/dam/jcr:58e3d8ff-97c1-422f-8d31-dd2fee89fcc3/Glencore_TSFs_190614.pdf	Glencore		2018	Yes	Both	Yes	Yes	1.12934	3.31667	1136.3	Zinc
726	260	26648	Subsidiary	Glencore 049			Mattabi	Mattabi TSF	Canada	North America	49.8683	-90.9503	Y	Y	Closed	1971	Upstream	Upstream	10	10000000	10000000	High	CDA 2007 (2013)	CDA			No	2017	Yes	Yes	https://www.glencore.com/dam/jcr:58e3d8ff-97c1-422f-8d31-dd2fee89fcc3/Glencore_TSFs_190614.pdf	Glencore		2018	Yes	Both	Yes	Yes	0.0099534	2.7405	729.973	Zinc
729	261	-1	Subsidiary	Glencore 050			Willroy	Tailings Storage Facility (Dam D/G)	Canada	North America	49.1656	-85.8297	Y	Y	Closed	1950	Upstream	Upstream	21	5300000	5300000	High	CDA 2007 (2013)	CDA			No	2017	Yes	Yes	https://www.glencore.com/dam/jcr:58e3d8ff-97c1-422f-8d31-dd2fee89fcc3/Glencore_TSFs_190614.pdf	Glencore		2018	Yes	Both	Yes	Yes	0.0456943	3.06363	867.04
730	262	26318	Glencore Xstrata	Glencore 051	Glencore; Xstrata	Glencore Xstrata	Brenda	Tailings Storage Facility (Main Dam)	Canada	North America	49.8597	-119.951	Y	Y	Closed	1969	Centreline	Centreline	140	66500000	66500000	Extreme	CDA 2007 (2013)	CDA			No	1986	Yes	Yes	https://www.glencore.com/dam/jcr:58e3d8ff-97c1-422f-8d31-dd2fee89fcc3/Glencore_TSFs_190614.pdf	Glencore		2016	Yes	Both	Yes	Yes	0.699673	2.51759	574.222	Copper
731	262	26318	Glencore Xstrata	Glencore 052	Glencore; Xstrata	Glencore Xstrata	Brenda	Tailings Storage Facility Saddle Dam	Canada	North America	49.8616	-119.952	Y	Y	Closed	1979	Downstream	Downstream	38	66500000	66500000	Extreme	CDA 2007 (2013)	CDA			No	2014	Yes	Yes	https://www.glencore.com/dam/jcr:58e3d8ff-97c1-422f-8d31-dd2fee89fcc3/Glencore_TSFs_190614.pdf	Glencore		2016	Yes	Both	Yes	Yes	0.699644	2.5169	574.356	Copper
732	263	38643	Glencore Plc	Glencore 053		Glencore Plc	Boss Mountain	Boss Tailings Storage Facility (Main Dam)	Canada	North America	52.0931	-120.869	Y	Y	Closed	1977	Downstream	Downstream	15	2500000	2500000	High	CDA 2007 (2013)	CDA			No	2017	Yes	Yes	https://www.glencore.com/dam/jcr:58e3d8ff-97c1-422f-8d31-dd2fee89fcc3/Glencore_TSFs_190614.pdf	Glencore		2019	Yes	Both	Yes	Yes	0.650322	2.41667	1042.67	Molybdenum
733	263	38643	Glencore Plc	Glencore 054		Glencore Plc	Boss Mountain	Boss Tailings Storage Facility North Tailings Berm	Canada	North America	52.0931	-120.869	Y	Y	Closed	1977	Downstream	Downstream	5	2500000	2500000	Low	CDA 2007 (2013)	CDA			No	2017	Yes	Yes	https://www.glencore.com/dam/jcr:58e3d8ff-97c1-422f-8d31-dd2fee89fcc3/Glencore_TSFs_190614.pdf	Glencore		2019	Yes	Both	Yes	Yes	0.650322	2.41667	1042.67	Molybdenum
734	264	-1	Glencore Canada Corporation	Glencore 055		Glencore Canada Corporation	Bell	Main Tailings Impoundment Dam 1-6	Canada	North America	55.0031	-126.232	Y	Y	Closed	1970	Downstream	Downstream	52	48000000	48000000	Low	CDA 2007 (2013)	CDA			No	2019	Yes	Yes	https://www.glencore.com/dam/jcr:58e3d8ff-97c1-422f-8d31-dd2fee89fcc3/Glencore_TSFs_190614.pdf	Glencore		2019	Yes	Both	Yes	Yes	-9999	1.83332	507.157
740	264	-1	Glencore Canada Corporation	Glencore 056		Glencore Canada Corporation	Bell	Tailings Expansion (Dam 7;8)	Canada	North America	55.0031	-126.232	Y	Y	Closed	1980	Downstream	Downstream	55	1000000	1000000	Low	CDA 2007 (2013)	CDA			No	2019	Yes	Yes	https://www.glencore.com/dam/jcr:58e3d8ff-97c1-422f-8d31-dd2fee89fcc3/Glencore_TSFs_190614.pdf	Glencore		2018	Yes	Both	Yes	Yes	-9999	1.83332	507.157
742	265	26218	Glencore Canada Corporation	Glencore 057		Glencore Canada Corporation	Granisle	No. 1 Tailings Impoundment (Dam 1)	Canada	North America	54.9389	-126.172	Y	Y	Closed	1966	Downstream	Downstream	12	4000000	4000000	Low	CDA 2007 (2013)	CDA			No	2019	Yes	Yes	https://www.glencore.com/dam/jcr:58e3d8ff-97c1-422f-8d31-dd2fee89fcc3/Glencore_TSFs_190614.pdf	Glencore		2018	Yes	Both	Yes	Yes	-9999	1.82611	512.067	Copper
744	265	26218	Glencore Canada Corporation	Glencore 058		Glencore Canada Corporation	Granisle	No. 2 Tailings Impoundment Dam 3-5	Canada	North America	54.9389	-126.172	Y	Y	Closed	1968	Downstream	Downstream	60	30000000	30000000	Low	CDA 2007 (2013)	CDA			No	2019	Yes	Yes	https://www.glencore.com/dam/jcr:58e3d8ff-97c1-422f-8d31-dd2fee89fcc3/Glencore_TSFs_190614.pdf	Glencore		2018	Yes	Both	Yes	Yes	-9999	1.82611	512.067	Copper
746	266	61706	Glencore Canada Corporation	Glencore 059		Glencore Canada Corporation	Fonderie Horne	Noranda 4 (Principal Dyke)	Canada	North America	48.23	-79.0733	Y	Y	Inactive	1947	Downstream	Downstream	9.1	1880000	1880000	High	CDA 2007 (2013)	CDA			No	2018	Yes	Yes	https://www.glencore.com/dam/jcr:58e3d8ff-97c1-422f-8d31-dd2fee89fcc3/Glencore_TSFs_190614.pdf	Glencore		2018	Yes	Both	Yes	Yes	0.492385	3.3925	893.95	Copper
747	266	61706	Glencore Canada Corporation	Glencore 060		Glencore Canada Corporation	Fonderie Horne	Noranda 5 Polishing Pond (South; North-East and West Dyke)	Canada	North America	48.2264	-79.0883	Y	Y	Active	2012	Downstream	Downstream	9.5	2900000	2900000	Very High	CDA 2007 (2013)	CDA			No	2018	Yes	Yes	https://www.glencore.com/dam/jcr:58e3d8ff-97c1-422f-8d31-dd2fee89fcc3/Glencore_TSFs_190614.pdf	Glencore		2018	Yes	Both	Yes	Yes	0.493967	3.40028	895.967	Copper
750	266	61706	Glencore Canada Corporation	Glencore 061		Glencore Canada Corporation	Fonderie Horne	Noranda 5 (Dyke N5-1;2;3)	Canada	North America	48.2211	-79.0944	Y	Y	Active	2015	Upstream	Upstream	8	5000000	7500000	Very High	CDA 2007 (2013)	CDA			No	2018	Yes	Yes	https://www.glencore.com/dam/jcr:58e3d8ff-97c1-422f-8d31-dd2fee89fcc3/Glencore_TSFs_190614.pdf	Glencore		2018	Yes	Both	Yes	Yes	0.495636	3.39352	891.71	Copper
753	266	61706	Glencore Canada Corporation	Glencore 062		Glencore Canada Corporation	Fonderie Horne	Waite Amulet TSF (Acid rock drainage water pond) (Principal Dike)	Canada	North America	48.3308	-79.0752	Y	Y	Closed	1973	Centreline	Centreline	3	650000	650000	NA	CDA 2007 (2013)	CDA			No	No	Yes	Yes	https://www.glencore.com/dam/jcr:58e3d8ff-97c1-422f-8d31-dd2fee89fcc3/Glencore_TSFs_190614.pdf	Glencore		2018	Yes	Both	Yes	Yes	0.470111	3.43015	902.706	Copper
754	266	61706	Glencore Canada Corporation	Glencore 063		Glencore Canada Corporation	Fonderie Horne	Qumont-2 TSF (A-G)	Canada	North America	48.2681	-78.9783	Y	Y	Inactive	1989	Downstream	Downstream	14	8200000	8200000	Very High	CDA 2007 (2013)	CDA			No	2017	Yes	Yes	https://www.glencore.com/dam/jcr:58e3d8ff-97c1-422f-8d31-dd2fee89fcc3/Glencore_TSFs_190614.pdf	Glencore		2017	Yes	Both	Yes	Yes	0.480225	3.405	906.367	Copper
762	267	54500	Glencore-Merafe Chrome Venture	Glencore 064	Merafe; Glencore	Glencore-Merafe Chrome Venture	Boshoek Smelter Complex	Boshoek Smelter (Slimes)	South Africa	Africa	-25.4867	27.1153		Y	Active	2005	Downstream	Downstream	7.2	30000	40000	High	SANS 0286	SANS			No	2018	Yes	Yes	https://www.glencore.com/dam/jcr:58e3d8ff-97c1-422f-8d31-dd2fee89fcc3/Glencore_TSFs_190614.pdf	Glencore		2018	Yes	Both	Yes	Yes	0.0590097	2.44611	650.6	Chromite
763	268	27519	Glencore-Merafe Chrome Venture	Glencore 065	Merafe; Glencore	Glencore-Merafe Chrome Venture	Rustenburg Smelter	Rustenburg Smelter (Slimes 1 2 3)	South Africa	Africa	-25.6156	27.225		Y	Inactive	1980	Upstream	Upstream	20	400000	400000	Significant	SANS 0286	SANS			No	2018	Yes	Yes	https://www.glencore.com/dam/jcr:58e3d8ff-97c1-422f-8d31-dd2fee89fcc3/Glencore_TSFs_190614.pdf	Glencore		2018	Yes	Both	Yes	Yes	0.0601933	2.39499	675.718	Platinum
764	268	27519	Glencore-Merafe Chrome Venture	Glencore 066	Merafe; Glencore	Glencore-Merafe Chrome Venture	Rustenburg Smelter	Rustenburg Smelter (Slimes 4)	South Africa	Africa	-25.6144	27.2261		Y	Active	2016	Upstream	Upstream	6	160000	280000	High	SANS 0286	SANS			No	2005-07-01	Yes	Yes	https://www.glencore.com/dam/jcr:58e3d8ff-97c1-422f-8d31-dd2fee89fcc3/Glencore_TSFs_190614.pdf	Glencore		2018	Yes	Both	Yes	Yes	0.0601911	2.41981	670.872	Platinum
765	269	61866	Glencore-Merafe Chrome Venture	Glencore 067	Merafe; Glencore	Glencore-Merafe Chrome Venture	Wonderkop Smelter	Wonderkop Smelter (Slimes Dam 1)	South Africa	Africa	-25.7158	27.405		Y	Inactive	1997	Upstream	Upstream	17	60000	60000	Significant	SANS 0286	SANS			No	2018	Yes	Yes	https://www.glencore.com/dam/jcr:58e3d8ff-97c1-422f-8d31-dd2fee89fcc3/Glencore_TSFs_190614.pdf	Glencore		2018	Yes	Both	Yes	Yes	0.061515	2.29567	716.6	Ferrochrome
766	269	61866	Glencore-Merafe Chrome Venture	Glencore 068	Merafe; Glencore	Glencore-Merafe Chrome Venture	Wonderkop Smelter	Wonderkop Smelter (Slimes Dam 2)	South Africa	Africa	-25.7164	27.4031		Y	Inactive	2004	Upstream	Upstream	25	100000	100000	Significant	SANS 0286	SANS			No	2018	Yes	Yes	https://www.glencore.com/dam/jcr:58e3d8ff-97c1-422f-8d31-dd2fee89fcc3/Glencore_TSFs_190614.pdf	Glencore		2018	Yes	Both	Yes	Yes	0.0615106	2.29715	713.36	Ferrochrome
767	269	61866	Glencore-Merafe Chrome Venture	Glencore 069	Merafe; Glencore	Glencore-Merafe Chrome Venture	Wonderkop Smelter	Wonderkop Smelter (Slimes Dam 3)	South Africa	Africa	-25.7178	27.4033		Y	Active	2013	Upstream	Upstream	8	6000	290000	High	SANS 0286	SANS			No	2005-07-01	Yes	Yes	https://www.glencore.com/dam/jcr:58e3d8ff-97c1-422f-8d31-dd2fee89fcc3/Glencore_TSFs_190614.pdf	Glencore		2018	Yes	Both	Yes	Yes	0.06152	2.29286	711.637	Ferrochrome
768	270	54820	Glencore-Merafe Chrome Venture	Glencore 070	Merafe; Glencore	Glencore-Merafe Chrome Venture	Rhovan Mine	Rhovan TSF (Dam 1)	South Africa	Africa	-25.5681	27.5758		Y	Inactive	1996	Upstream	Upstream	35	13400000	13400000	High	SANS 0286	SANS			Yes	2005-07-01	Yes	Yes	https://www.glencore.com/dam/jcr:58e3d8ff-97c1-422f-8d31-dd2fee89fcc3/Glencore_TSFs_190614.pdf	Glencore		2018	Yes	Both	Yes	Yes	0.0616453	2.27389	633.667	Vanadium
769	270	54820	Glencore-Merafe Chrome Venture	Glencore 071	Merafe; Glencore	Glencore-Merafe Chrome Venture	Rhovan Mine	Rhovan TSF (Dam 2)	South Africa	Africa	-25.5619	27.5775		Y	Active	2012	Upstream	Upstream	16	6000000	10000000	High	SANS 0286	SANS			Yes	2005-07-01	Yes	Yes	https://www.glencore.com/dam/jcr:58e3d8ff-97c1-422f-8d31-dd2fee89fcc3/Glencore_TSFs_190614.pdf	Glencore		2018	Yes	Both	Yes	Yes	0.0616247	2.29322	632.88	Vanadium
770	271	32954	Glencore-Merafe Chrome Venture	Glencore 072	Rustenburg Platinum Mines (Pty) Ltd; Sibanye-Stillwater Kroondal Operations (Pty) Ltd	Sibanye-Stillwater Kroondal Operations (Pty) Ltd	Kroondal Mine	Kroondal TSF (TSF)	South Africa	Africa	-25.7164	27.3561		Y	Active	2002	Upstream	Upstream	13.5	400000	530000	High	SANS 0286	SANS			Yes	2005-07-01	Yes	Yes	https://www.glencore.com/dam/jcr:58e3d8ff-97c1-422f-8d31-dd2fee89fcc3/Glencore_TSFs_190614.pdf	Glencore		2018	Yes	Both	Yes	Yes	0.0613228	2.43557	651.307	Platinum
771	272	54816	Glencore-Merafe Chrome Venture	Glencore 073	Merafe; Glencore	Glencore-Merafe Chrome Venture	Waterval Mine	Waterval TSF (East)	South Africa	Africa	-25.6842	27.27		Y	Closed		Upstream	Upstream	18.8	45000	45000	Low	SANS 0286	SANS			No	2018	Yes	Yes	https://www.glencore.com/dam/jcr:58e3d8ff-97c1-422f-8d31-dd2fee89fcc3/Glencore_TSFs_190614.pdf	Glencore		2018	Yes	Both	Yes	Yes	0.060785	2.309	681.04	Chromite
772	272	54816	Glencore-Merafe Chrome Venture	Glencore 074	Merafe; Glencore	Glencore-Merafe Chrome Venture	Waterval Mine	Waterval TSF (West)	South Africa	Africa	-25.6844	27.2689		Y	Closed		Upstream	Upstream	10.3	380000	380000	Low	SANS 0286	SANS			No	2018	Yes	Yes	https://www.glencore.com/dam/jcr:58e3d8ff-97c1-422f-8d31-dd2fee89fcc3/Glencore_TSFs_190614.pdf	Glencore		2018	Yes	Both	Yes	Yes	0.0607822	2.30536	682.141	Chromite
773	273	-1	Glencore-Merafe Chrome Venture	Glencore 075	Merafe; Glencore	Glencore-Merafe Chrome Venture	Rietvly Silica Mine	Rietvly (Silica TSF)	South Africa	Africa	-25.6297	27.1331		Y	Active	2017	Upstream	Upstream	5	200000	260000	High	SANS 0286	SANS			No	2005-07-01	Yes	Yes	https://www.glencore.com/dam/jcr:58e3d8ff-97c1-422f-8d31-dd2fee89fcc3/Glencore_TSFs_190614.pdf	Glencore		2018	Yes	Both	Yes	Yes	0.0599071	2.53159	679.187	Silica
774	274	61872	Glencore-Merafe Chrome Venture	Glencore 076	Merafe; Glencore	Glencore-Merafe Chrome Venture	Lydenburg Smelter	Lydenburg Smelter (Furnace Slimes - Dam 11)	South Africa	Africa	-25.0675	30.47		Y	Active	1997	Upstream	Upstream	19	550000	670000	Significant	SANS 0286	SANS			No	2005-07-01	Yes	Yes	https://www.glencore.com/dam/jcr:58e3d8ff-97c1-422f-8d31-dd2fee89fcc3/Glencore_TSFs_190614.pdf	Glencore		2018	Yes	Both	Yes	Yes	0.0875535	2.216	773	Ferrochrome
775	275	61714	Glencore-Merafe Chrome Venture	Glencore 077	Merafe; Glencore	Glencore-Merafe Chrome Venture	Lion Smelter	Lion Smelter (Cell 1)	South Africa	Africa	-24.8236	30.1161		Y	Active	2006	Upstream	Upstream	20	280000	410000	Significant	SANS 0286	SANS			No	2005-07-01	Yes	Yes	https://www.glencore.com/dam/jcr:58e3d8ff-97c1-422f-8d31-dd2fee89fcc3/Glencore_TSFs_190614.pdf	Glencore		2018	Yes	Both	Yes	Yes	0.080381	2.14713	620.733	Ferrochrome
776	275	61714	Glencore-Merafe Chrome Venture	Glencore 078	Merafe; Glencore	Glencore-Merafe Chrome Venture	Lion Smelter	Lion Smelter (Cell 2 and 3)	South Africa	Africa	-24.8222	30.1169		Y	Active	2012	Upstream	Upstream	15	520000	1000000	Significant	SANS 0286	SANS			No	2018	Yes	Yes	https://www.glencore.com/dam/jcr:58e3d8ff-97c1-422f-8d31-dd2fee89fcc3/Glencore_TSFs_190614.pdf	Glencore		2018	Yes	Both	Yes	Yes	0.0803725	2.13065	617.133	Ferrochrome
777	276	54814	Glencore-Merafe Chrome Venture	Glencore 079	Merafe; Glencore	Glencore-Merafe Chrome Venture	Thorncliffe Chrome Mine	Thorncliffe TSF (North Tailings Disposal Dam)	South Africa	Africa	-24.9606	30.1247		Y	Active	2017	Upstream	Upstream	14	410000	760000	Significant	SANS 0286	SANS			No	2018	Yes	Yes	https://www.glencore.com/dam/jcr:58e3d8ff-97c1-422f-8d31-dd2fee89fcc3/Glencore_TSFs_190614.pdf	Glencore		2018	Yes	Both	Yes	Yes	0.0822933	2.12611	659.153	Chromite
778	277	56219	Glencore-Merafe Chrome Venture	Glencore 080	Merafe; Glencore	Glencore-Merafe Chrome Venture	Helena Chromium Mine	Helena TSF (Tailings Dam)	South Africa	Africa	-25.0003	30.1197		Y	Inactive	2007	Upstream	Upstream	10	120000	120000	Significant	SANS 0286	SANS			No	2018	Yes	Yes	https://www.glencore.com/dam/jcr:58e3d8ff-97c1-422f-8d31-dd2fee89fcc3/Glencore_TSFs_190614.pdf	Glencore		2018	Yes	Both	Yes	Yes	0.0827964	2.20989	669.093	Chromite
779	278	27146	Glencore Canada Corporation	Glencore 081		Glencore Canada Corporation	Onaping Area Mines	Neutralizing Reservoir Dam	Canada	North America	46.6428	-81.3353	Y	Y	Active	1968	Centreline	Centreline	15	9000000	10000000	Very High	CDA 2007 (2013)	CDA			Yes	2019	Yes	No	https://www.glencore.com/dam/jcr:58e3d8ff-97c1-422f-8d31-dd2fee89fcc3/Glencore_TSFs_190614.pdf	Glencore		2017	No	Both	Yes	Yes	0.279409	4.1608	888.176	Nickel
780	278	27146	Glencore Canada Corporation	Glencore 082		Glencore Canada Corporation	Onaping Area Mines	Polishing Reservoir Dam	Canada	North America	46.6451	-81.35	Y	Y	Inactive		Centreline	Centreline	8	0	0	Very High	CDA 2007 (2013)	CDA			Yes	2019	Yes	No	https://www.glencore.com/dam/jcr:58e3d8ff-97c1-422f-8d31-dd2fee89fcc3/Glencore_TSFs_190614.pdf	Glencore		2017	No	Both	Yes	Yes	0.277305	4.16666	886.786	Nickel
781	278	27146	Glencore Canada Corporation	Glencore 083		Glencore Canada Corporation	Onaping Area Mines	Strathcona Tailings Area Dam 3A & 3B	Canada	North America	46.6592	-81.3111	Y	Y	Active	2001	Centreline	Centreline	13	4000000	4000000	Very High	CDA 2007 (2013)	CDA			No	No	Yes	Yes	https://www.glencore.com/dam/jcr:58e3d8ff-97c1-422f-8d31-dd2fee89fcc3/Glencore_TSFs_190614.pdf	Glencore		2017	Yes	Both	Yes	Yes	0.28432	4.15583	883.733	Nickel
782	279	28735	Sudbury Integrated Nickel Operations	Glencore 084	Glencore	Sudbury Integrated Nickel Operations	Smelter Complex	Smelter Complex (Dam 1)	Canada	North America	46.5922	-80.7825	Y	Y	Inactive		Centreline	Centreline	13	Unknown	Unknown	High	CDA 2007 (2013)	CDA			No	No	Yes	Yes	https://www.glencore.com/dam/jcr:58e3d8ff-97c1-422f-8d31-dd2fee89fcc3/Glencore_TSFs_190614.pdf	Glencore		2017	Yes	Both	Yes	Yes	0.369641	4.10833	874.36	Nickel
783	279	28735	Sudbury Integrated Nickel Operations	Glencore 085	Glencore	Sudbury Integrated Nickel Operations	Smelter Complex	Smelter Complex Dam 12	Canada	North America	46.5979	-80.7861	Y	Y	Inactive		Centreline	Centreline	17	Unknown	Unknown	High	CDA 2007 (2013)	CDA			No	No	Yes	Yes	https://www.glencore.com/dam/jcr:58e3d8ff-97c1-422f-8d31-dd2fee89fcc3/Glencore_TSFs_190614.pdf	Glencore		2017	Yes	Both	Yes	Yes	0.36945	4.10833	876.732	Nickel
784	279	28735	Sudbury Integrated Nickel Operations	Glencore 086	Glencore	Sudbury Integrated Nickel Operations	Smelter Complex	Smelter Complex East Mine Tailings	Canada	North America	46.579	-80.7858	Y	Y	Inactive	1946	Upstream	Upstream	15	9000000	9000000	High	CDA 2007 (2013)	CDA			No	No	Yes	Yes	https://www.glencore.com/dam/jcr:58e3d8ff-97c1-422f-8d31-dd2fee89fcc3/Glencore_TSFs_190614.pdf	Glencore		2017	Yes	Both	Yes	Yes	0.367836	4.10833	879.115	Nickel
785	280	28735	Sudbury Integrated Nickel Operations	Glencore 087	Glencore	Sudbury Integrated Nickel Operations	Nickel Rim Mine	Nickel Rim South NR-2	Canada	North America	46.6703	-80.8047	Y	Y	Inactive		Downstream	Downstream	2.5	Unknown	Unknown	Significant	CDA 2007 (2013)	CDA			No	No	Yes	Yes	https://www.glencore.com/dam/jcr:58e3d8ff-97c1-422f-8d31-dd2fee89fcc3/Glencore_TSFs_190614.pdf	Glencore		2017	Yes	Both	Yes	Yes	0.372308	4.086	857.764	Nickel
786	280	28735	Sudbury Integrated Nickel Operations	Glencore 088	Glencore	Sudbury Integrated Nickel Operations	Nickel Rim Mine	Nickel Rim South (Moose Lake Dam)	Canada	North America	46.6608	-80.7975	Y	Y	Inactive	2003	Downstream	Downstream	5	0	0	Significant	CDA 2007 (2013)	CDA			No	No	Yes	Yes	https://www.glencore.com/dam/jcr:58e3d8ff-97c1-422f-8d31-dd2fee89fcc3/Glencore_TSFs_190614.pdf	Glencore		2017	Yes	Both	Yes	Yes	0.372837	4.088	862.36	Nickel
787	281	26073	Raglan Mine	Glencore 089	Glencore	Raglan Mine	Raglan Mine	Raglan (Tailings Dry Stack)	Canada	North America	61.6874	-73.6784	Y	Y	Active	1998	Dry stack	Dry-stack	35	11000000	14000000	Significant	CDA 2007 (2013)	CDA			No	2019	Yes	Yes	https://www.glencore.com/dam/jcr:58e3d8ff-97c1-422f-8d31-dd2fee89fcc3/Glencore_TSFs_190614.pdf	Glencore		2019	Yes	Both	Yes	Yes	0.656077	4.61758	447.058	Nickel
788	282	27146	Subsidiary	Glencore 090		Glencore	Hardy Mine	Hardy Mine (Tailings Dam)	Canada	North America	46.6369	-81.4078	Y	Y	Closed		Downstream	Downstream	15	Unknown	Unknown	High	CDA 2007 (2013)	CDA			No	No	Yes	Yes	https://www.glencore.com/dam/jcr:58e3d8ff-97c1-422f-8d31-dd2fee89fcc3/Glencore_TSFs_190614.pdf	Glencore		2018	Yes	Both	Yes	Yes	0.267997	4.15385	883.462	Nickel
789	283	28725	Murrina Resources	Glencore 091		Murrina Resources	Murrin Murrin Mine	Paddock TSF - North (North Dam)	Australia	Oceania	-28.769	121.918	Y	Y	Inactive	1998	Upstream	Upstream	14.5	17800000	17800000	High	DMIRS	AU-WA			No	No	Yes	Yes	https://www.glencore.com/dam/jcr:58e3d8ff-97c1-422f-8d31-dd2fee89fcc3/Glencore_TSFs_190614.pdf	Glencore		2018	Yes	External	Yes	Yes	0.627271	3.56948	228.624	Nickel
790	283	28725	Murrina Resources	Glencore 092		Murrina Resources	Murrin Murrin Mine	Paddock TSF - South (South Dam)	Australia	Oceania	-28.7582	121.909	Y	Y	Inactive	1998	Upstream	Upstream	14.5	18000000	18000000	High	DMIRS	AU-WA			No	No	Yes	Yes	https://www.glencore.com/dam/jcr:58e3d8ff-97c1-422f-8d31-dd2fee89fcc3/Glencore_TSFs_190614.pdf	Glencore		2018	Yes	External	Yes	Yes	0.62537	3.58635	227.794	Nickel
791	284	62034	Noranda Income Fund	Glencore 093	Noranda Income Fund; Glencore Canada and CEZinc	Canada Electrolytic Zinc Limited (CEZinc)	CEZinc Processing Plant	Ferrite (West)	Canada	North America	45.2311	-74.0758	Y	Y	Active	1997	Dry stack	Dry-stack	3	3000000	4000000	Low	CDA 2007 (2013)	CDA			No	2018	Yes	Yes	https://www.glencore.com/dam/jcr:58e3d8ff-97c1-422f-8d31-dd2fee89fcc3/Glencore_TSFs_190614.pdf	Glencore		2018	Yes	Both	Yes	Yes	1.91243	3.49556	988.873	Zinc
792	284	62034	Noranda Income Fund	Glencore 094	Noranda Income Fund; Glencore Canada and CEZinc	Canada Electrolytic Zinc Limited (CEZinc)	CEZinc Processing Plant	Ferrite North	Canada	North America	45.2314	-74.1236	Y	Y	Active	1982	Downstream	Downstream	6	N/A	N/A	High	CDA 2007 (2013)	CDA			No	2018	Yes	Yes	https://www.glencore.com/dam/jcr:58e3d8ff-97c1-422f-8d31-dd2fee89fcc3/Glencore_TSFs_190614.pdf	Glencore		2018	Yes	Both	Yes	Yes	1.90335	3.58444	992.711	Zinc
793	284	62034	Noranda Income Fund	Glencore 095	Noranda Income Fund; Glencore Canada and CEZinc	Canada Electrolytic Zinc Limited (CEZinc)	CEZinc Processing Plant	Ferrite South	Canada	North America	45.2347	-74.1275	Y	Y	Active	1990	Downstream	Downstream	6	1200000	1200000	Very High	CDA 2007 (2013)	CDA			No	2018	Yes	No	https://www.glencore.com/dam/jcr:58e3d8ff-97c1-422f-8d31-dd2fee89fcc3/Glencore_TSFs_190614.pdf	Glencore		2018	Yes	Both	Yes	Yes	1.9056	3.59333	996.067	Zinc
794	284	62034	Noranda Income Fund	Glencore 096	Noranda Income Fund; Glencore Canada and CEZinc	Canada Electrolytic Zinc Limited (CEZinc)	CEZinc Processing Plant	Jarofix (North Dyke)	Canada	North America	45.2308	-74.1197	Y	Y	Closed	1977	Downstream	Downstream	5.5	Unknown	Unknown	High	CDA 2007 (2013)	CDA			No	2018	Yes	Yes	https://www.glencore.com/dam/jcr:58e3d8ff-97c1-422f-8d31-dd2fee89fcc3/Glencore_TSFs_190614.pdf	Glencore		2018	Yes	Both	Yes	Yes	1.90361	3.573	992.16	Zinc
795	284	62034	Noranda Income Fund	Glencore 097	Noranda Income Fund; Glencore Canada and CEZinc	Canada Electrolytic Zinc Limited (CEZinc)	CEZinc Processing Plant	Jarosite Triangular North-West	Canada	North America	45.2286	-74.1089	Y	Y	Active	1973	Downstream	Downstream	3.5	1500000	1600000	High	CDA 2007 (2013)	CDA			No	2018	Yes	No	https://www.glencore.com/dam/jcr:58e3d8ff-97c1-422f-8d31-dd2fee89fcc3/Glencore_TSFs_190614.pdf	Glencore		2018	Yes	Both	Yes	Yes	1.90377	3.52722	991.98	Zinc
796	284	62034	Noranda Income Fund	Glencore 098	Noranda Income Fund; Glencore Canada and CEZinc	Canada Electrolytic Zinc Limited (CEZinc)	CEZinc Processing Plant	Jarosite North	Canada	North America	45.2308	-74.1089	Y	Y	Active	1970	Downstream	Downstream	3.5	500000	500000	Significant	CDA 2007 (2013)	CDA			No	2018	Yes	No	https://www.glencore.com/dam/jcr:58e3d8ff-97c1-422f-8d31-dd2fee89fcc3/Glencore_TSFs_190614.pdf	Glencore		2018	Yes	Both	Yes	Yes	1.90573	3.52533	994.413	Zinc
797	284	62034	Noranda Income Fund	Glencore 099	Noranda Income Fund; Glencore Canada and CEZinc	Canada Electrolytic Zinc Limited (CEZinc)	CEZinc Processing Plant	Jarosite North-East	Canada	North America	45.2281	-74.1042	Y	Y	Active	1973	Downstream	Downstream	3	Unknown	Unknown	Very High	CDA 2007 (2013)	CDA			No	2018	Yes	No	https://www.glencore.com/dam/jcr:58e3d8ff-97c1-422f-8d31-dd2fee89fcc3/Glencore_TSFs_190614.pdf	Glencore		2018	Yes	Both	Yes	Yes	1.90422	3.50833	993.267	Zinc
798	284	62034	Noranda Income Fund	Glencore 100	Noranda Income Fund; Glencore Canada and CEZinc	Canada Electrolytic Zinc Limited (CEZinc)	CEZinc Processing Plant	UNA (North-West)	Canada	North America	45.2353	-74.1042	Y	Y	Active	1966	Downstream	Downstream	11	4000000	4300000	High	CDA 2007 (2013)	CDA			No	2005-07-01	Yes	Yes	https://www.glencore.com/dam/jcr:58e3d8ff-97c1-422f-8d31-dd2fee89fcc3/Glencore_TSFs_190614.pdf	Glencore		2018	Yes	Both	Yes	Yes	1.91054	3.50833	998.667	Zinc
799	284	62034	Noranda Income Fund	Glencore 101	Noranda Income Fund; Glencore Canada and CEZinc	Canada Electrolytic Zinc Limited (CEZinc)	CEZinc Processing Plant	UNA South	Canada	North America	45.2336	-74.1047	Y	Y	Active	1966	Upstream	Upstream	11.5	4000000	4300000	High	CDA 2007 (2013)	CDA			No	2018	Yes	Yes	https://www.glencore.com/dam/jcr:58e3d8ff-97c1-422f-8d31-dd2fee89fcc3/Glencore_TSFs_190614.pdf	Glencore		2018	Yes	Both	Yes	Yes	1.90898	3.50996	997.613	Zinc
800	285	61715	Asturiana de Zinc; SAU	Glencore 102		Asturiana de Zinc; SAU	Asturiana De Zinc Smelter	Tailings Management Facility (Balsa I)	Spain	Europe	43.5814	-5.93944	Y	Y	Closed	1967	Downstream	Downstream	20	500000	500000	Low	Spanish Ministry of Public Works	SPA			No	2005-07-01	Yes	Yes	https://www.glencore.com/dam/jcr:58e3d8ff-97c1-422f-8d31-dd2fee89fcc3/Glencore_TSFs_190614.pdf	Glencore		2018	No	Both	Yes	Yes	-9999	-9999	-1.06e+307	Zinc
801	285	61715	Asturiana de Zinc; SAU	Glencore 103		Asturiana de Zinc; SAU	Asturiana De Zinc Smelter	Tailings Management Facility (Balsa II)	Spain	Europe	43.58	-5.94278	Y	Y	Closed	1985	Downstream	Downstream	20	1300000	1300000	Low	Spanish Ministry of Public Works	SPA			No	2018	Yes	Yes	https://www.glencore.com/dam/jcr:58e3d8ff-97c1-422f-8d31-dd2fee89fcc3/Glencore_TSFs_190614.pdf	Glencore		2018	No	Both	Yes	Yes	-9999	-9999	-1.08e+307	Zinc
802	285	61715	Asturiana de Zinc; SAU	Glencore 104		Asturiana de Zinc; SAU	Asturiana De Zinc Smelter	Tailings Management Facility (Balsa III)	Spain	Europe	43.5836	-5.93806	Y	Y	Active	1995	Downstream	Downstream	20	1000000	1500000	High	Spanish Ministry of Public Works	SPA			No	2018	Yes	Yes	https://www.glencore.com/dam/jcr:58e3d8ff-97c1-422f-8d31-dd2fee89fcc3/Glencore_TSFs_190614.pdf	Glencore		2018	Yes	Both	Yes	Yes	-9999	-9999	-6.04e+306	Zinc
803	286	57502	Kazzinc Ltd	Glencore 105	Glencore	Kazzinc Ltd	Zhairem Mine	Zhairem; (Flotation)	Kazakhstan	Asia	48.2217	70.2592		Y	Inactive	2020	Centreline	Centreline	10	600000	17900000	IV (4)	SNIP RK 3.04-01-2008	KZK-1			No	2016	Yes	Yes	https://www.glencore.com/dam/jcr:58e3d8ff-97c1-422f-8d31-dd2fee89fcc3/Glencore_TSFs_190614.pdf	Glencore		2016	Yes	Both	Yes	Yes	0.01	3.40833	194.06	Manganese
804	286	57502	Kazzinc Ltd	Glencore 106	Glencore	Kazzinc Ltd	Zhairem Mine	Zhairem Slurry settler; Lead Gravity concentrator	Kazakhstan	Asia	48.2933	70.2164		Y	Active	2000	Downstream	Downstream	10	700000	700000	IV (4)	SNIP RK 3.04-01-2008	KZK-1			No	2016	Yes	Yes	https://www.glencore.com/dam/jcr:58e3d8ff-97c1-422f-8d31-dd2fee89fcc3/Glencore_TSFs_190614.pdf	Glencore		2016	Yes	Both	Yes	Yes	0.01	3.40833	195.959	Manganese
805	286	57502	Kazzinc Ltd	Glencore 107	Glencore	Kazzinc Ltd	Zhairem Mine	Zhairem(Slurry settler; manganese gravity concentrator)	Kazakhstan	Asia	48.3775	70.3139		Y	Active	1996	Downstream	Downstream	10	600000	600000	IV (4)	SNIP RK 3.04-01-2008	KZK-1			No	2016	Yes	Yes	https://www.glencore.com/dam/jcr:58e3d8ff-97c1-422f-8d31-dd2fee89fcc3/Glencore_TSFs_190614.pdf	Glencore		2016	Yes	Both	Yes	Yes	0.01	3.425	196.6	Manganese
806	287	28921	Kazzinc Ltd	Glencore 108	Glencore	Kazzinc Ltd	Altyntau-Kokshetau Complex	Altyntau-Kokshetau (Flotation)	Kazakhstan	Asia	53.4108	69.1928		Y	Active	2009	Upstream	Upstream	23	45000000	60000000	III (4)	SNIP RK 3.04-01-2008	KZK-1			Yes	2019	Yes	Yes	https://www.glencore.com/dam/jcr:58e3d8ff-97c1-422f-8d31-dd2fee89fcc3/Glencore_TSFs_190614.pdf	Glencore		2018	Yes	Both	Yes	Yes	0.01	4.025	311.28	Gold
807	288	28934	Kazzinc Ltd	Glencore 109	Glencore	Kazzinc Ltd	Zyryanovsky Concentrator	Zyryanovsky; (West)	Kazakhstan	Asia	49.7825	84.3214		Y	Active	1968	Upstream	Upstream	45	92000000	99000000	II (4)	SNIP RK 3.04-01-2008	KZK-1			Yes	2016	Yes	Yes	https://www.glencore.com/dam/jcr:58e3d8ff-97c1-422f-8d31-dd2fee89fcc3/Glencore_TSFs_190614.pdf	Glencore		2010	Yes	Both	Yes	Yes	0.940842	2.175	445.947	Zinc
808	289	29980	Kazzinc Ltd	Glencore 110	Glencore	Kazzinc Ltd	Ridder Mine	Chashinsky (West)	Kazakhstan	Asia	50.3628	83.5969		Y	Inactive	1953	Upstream	Upstream	69	84000000	84000000	III (4)	SNIP RK 3.04-01-2008	KZK-1			Yes	2016	Yes	No	https://www.glencore.com/dam/jcr:58e3d8ff-97c1-422f-8d31-dd2fee89fcc3/Glencore_TSFs_190614.pdf	Glencore		2010	Yes	Both	Yes	Yes	0.753194	2.23202	543.655	Zinc
809	289	29980	Kazzinc Ltd	Glencore 111	Glencore	Kazzinc Ltd	Ridder Mine	Talovsky (South)	Kazakhstan	Asia	50.3961	83.5886		Y	Active	1973	Upstream	Upstream	64	115000000	123000000	I (4)	SNIP RK 3.04-01-2008	KZK-1			Yes	2016	Yes	Yes	https://www.glencore.com/dam/jcr:58e3d8ff-97c1-422f-8d31-dd2fee89fcc3/Glencore_TSFs_190614.pdf	Glencore		2010	Yes	Both	Yes	Yes	0.756904	2.23333	542.333	Zinc
810	290	30447	Mount Isa Mines Ltd.	Glencore 112	Glencore	Mount Isa Mines Ltd.	George Fisher Mine	GFM TSF (Main Dam)	Australia	Oceania	-20.5592	139.465	Y	Y	Inactive	1989	Downstream	Downstream	25.3	3000000	3000000	Significant	ANCOLD (2012)	ANCOLD			No	2018	Yes	Yes	https://www.glencore.com/dam/jcr:58e3d8ff-97c1-422f-8d31-dd2fee89fcc3/Glencore_TSFs_190614.pdf	Glencore		2010	Yes	Both	Yes	Yes	0.376717	2.98377	482.333	Zinc
811	291	25695	McArthur River Mine	Glencore 113	Glencore	McArthur River Mine	McArthur River Mine	Tailings Storage Facility (Perimeter Embankment)	Australia	Oceania	-16.4161	136.062	Y	Y	Active	1995	Upstream	Upstream	15	22000000	35000000	High C	ANCOLD (2012)	ANCOLD			No	2017	Yes	Yes	https://www.glencore.com/dam/jcr:58e3d8ff-97c1-422f-8d31-dd2fee89fcc3/Glencore_TSFs_190614.pdf	Glencore		2009	Yes	Both	Yes	Yes	0.479533	2.17139	750	Zinc
812	292	27145	Kidd Operations	Glencore 114	Glencore	Kidd Operations	Kidd Metallurgical Site	Tailings Management Area (TMA); Perimeter Dyke; Corckys Pond; Pond A-C	Canada	North America	48.5931	-81.0967	Y	Y	Active	1969	Centreline	Centreline	10	26666666	29333333	High	CDA 2007 (2013)	CDA			No	2018	Yes	Yes	https://www.glencore.com/dam/jcr:58e3d8ff-97c1-422f-8d31-dd2fee89fcc3/Glencore_TSFs_190614.pdf	Glencore		2009	Yes	Both	Yes	Yes	0.413969	3.73333	834.666	Zinc
817	292	27145	Kidd Operations	Glencore 115	Glencore	Kidd Operations	Kidd Metallurgical Site	TMA Pond D; West Dam	Canada	North America	48.5575	-81.1153	Y	Y	Active	1969	Centreline	Centreline	6.5	26666666	29333333	High	CDA 2007 (2013)	CDA			No	2018	Yes	Yes	https://www.glencore.com/dam/jcr:58e3d8ff-97c1-422f-8d31-dd2fee89fcc3/Glencore_TSFs_190614.pdf	Glencore		2017	Yes	Both	Yes	Yes	0.404904	3.73	827.867	Zinc
818	292	27145	Kidd Operations	Glencore 116	Glencore	Kidd Operations	Kidd Metallurgical Site	TMA Pond E; North Dam	Canada	North America	48.5617	-81.1189	Y	Y	Active	2001	Centreline	Centreline	7	26666666	29333333	Significant	CDA 2007 (2013)	CDA			No	2018	Yes	Yes	https://www.glencore.com/dam/jcr:58e3d8ff-97c1-422f-8d31-dd2fee89fcc3/Glencore_TSFs_190614.pdf	Glencore		2017	Yes	Both	Yes	Yes	0.40461	3.72583	826.726	Zinc
819	293	28581	Glencore Canada Corporation	Glencore 117	Glencore	Glencore Canada Corporation	Matagami Mine	Central Pond; (Lalanne Dyke and Central Dyke)	Canada	North America	49.744	-77.7673	Y	Y	Closed	2002	Centreline	Centreline	8.9	8070000	8070000	High	CDA 2007 (2013)	CDA			No	2017	Yes	Yes	https://www.glencore.com/dam/jcr:58e3d8ff-97c1-422f-8d31-dd2fee89fcc3/Glencore_TSFs_190614.pdf	Glencore		2017	Yes	Both	Yes	Yes	0.202525	3.45	918.229	Zinc
821	293	28581	Glencore Canada Corporation	Glencore 118	Glencore	Glencore Canada Corporation	Matagami Mine	South Pond; (South Dyke)	Canada	North America	49.7194	-77.7675	Y	Y	Active	1969	N/A	Other	3	3080000	7950000	Significant	CDA 2007 (2013)	CDA			No	2017	Yes	Yes	https://www.glencore.com/dam/jcr:58e3d8ff-97c1-422f-8d31-dd2fee89fcc3/Glencore_TSFs_190614.pdf	Glencore		2009	Yes	Both	Yes	Yes	0.205962	3.45	916.166	Zinc
822	293	28581	Glencore Canada Corporation	Glencore 119	Glencore	Glencore Canada Corporation	Matagami Mine	West Ponds	Canada	North America	49.7431	-77.7961	Y	Y	Closed	1977	Centreline	Centreline	5.5	1890000	1890000	Significant	CDA 2007 (2013)	CDA			No	2017	Yes	Yes	https://www.glencore.com/dam/jcr:58e3d8ff-97c1-422f-8d31-dd2fee89fcc3/Glencore_TSFs_190614.pdf	Glencore		2017	Yes	Both	Yes	Yes	0.203362	3.45833	917.523	Zinc
826	294	25730	Sinchi Wayra Operations	Glencore 120	Glencore	Sinchi Wayra Operations	Bolivar Mine	Bolivar (Antiguo)	Bolivia	South America	-18.4694	-66.8622		Y	Inactive	1995	Upstream	Upstream	34	1800000	1800000	Significant	CDA 2007 (2013)	CDA			No	2005-07-01	Yes	Yes	https://www.glencore.com/dam/jcr:58e3d8ff-97c1-422f-8d31-dd2fee89fcc3/Glencore_TSFs_190614.pdf	Glencore		2010	Yes	Both	Yes	Yes	1.7473	2.50065	407.067	Zinc
827	294	25730	Sinchi Wayra Operations	Glencore 121	Glencore	Sinchi Wayra Operations	Bolivar Mine	Bolivar (Queaqueani)	Bolivia	South America	-18.465	-66.8736		Y	Active	2006	Downstream	Downstream	33.5	2600000	5500000	Extreme	CDA 2007 (2013)	CDA			No	2018	Yes	Yes	https://www.glencore.com/dam/jcr:58e3d8ff-97c1-422f-8d31-dd2fee89fcc3/Glencore_TSFs_190614.pdf	Glencore		2010	Yes	Both	Yes	Yes	1.74539	2.51139	404.333	Zinc
828	295	27303	Sinchi Wayra Operations	Glencore 122	Glencore	Sinchi Wayra Operations	Don Diego Mine	Don Diego 1;2;3	Bolivia	South America	-19.5	-65.5997		Y	Inactive	1978	Upstream	Upstream	15	400000	400000	Low	CDA 2007 (2013)	CDA			No	No	Yes	Yes	https://www.glencore.com/dam/jcr:58e3d8ff-97c1-422f-8d31-dd2fee89fcc3/Glencore_TSFs_190614.pdf	Glencore		2010	Yes	Both	Yes	Yes	2.26351	2.46	435.167	Zinc
829	295	27303	Sinchi Wayra Operations	Glencore 123	Glencore	Sinchi Wayra Operations	Don Diego Mine	Don Diego (Chilimoco)	Bolivia	South America	-19.5111	-65.6103		Y	Active	2003	Downstream	Downstream	53	1900000	3650000	Extreme	CDA 2007 (2013)	CDA			No	2018	Yes	Yes	https://www.glencore.com/dam/jcr:58e3d8ff-97c1-422f-8d31-dd2fee89fcc3/Glencore_TSFs_190614.pdf	Glencore		2018	Yes	Both	Yes	Yes	2.25407	2.47019	426.333	Zinc
830	295	27303	Sinchi Wayra Operations	Glencore 124	Glencore	Sinchi Wayra Operations	Don Diego Mine	Don Diego (Yana Khasa)	Bolivia	South America	-19.4961	-65.5981		Y	Inactive	1993	Upstream	Upstream	40	1600000	1600000	High	CDA 2007 (2013)	CDA			No	No	Yes	Yes	https://www.glencore.com/dam/jcr:58e3d8ff-97c1-422f-8d31-dd2fee89fcc3/Glencore_TSFs_190614.pdf	Glencore		2018	Yes	Both	Yes	Yes	2.26565	2.46606	433.896	Zinc
831	296	67914	Sinchi Wayra Operations	Glencore 125	Glencore	Sinchi Wayra Operations	Porco Mine	Porco (Dique 1)	Bolivia	South America	-19.775	-65.9767		Y	Inactive	1978	Upstream	Upstream	25	740000	740000	Significant	CDA 2007 (2013)	CDA			No	No	Yes	Yes	https://www.glencore.com/dam/jcr:58e3d8ff-97c1-422f-8d31-dd2fee89fcc3/Glencore_TSFs_190614.pdf	Glencore		2018	Yes	Both	Yes	Yes	1.88074	2.82875	251.4	Zinc
832	296	67914	Sinchi Wayra Operations	Glencore 126	Glencore	Sinchi Wayra Operations	Porco Mine	Porco (Dique 2)	Bolivia	South America	-19.7741	-66.9783		Y	Inactive	1978	Upstream	Upstream	23.5	190000	190000	Significant	CDA 2007 (2013)	CDA			No	No	Yes	Yes	https://www.glencore.com/dam/jcr:58e3d8ff-97c1-422f-8d31-dd2fee89fcc3/Glencore_TSFs_190614.pdf	Glencore		2018	Yes	Both	Yes	Yes	1.71469	2.91489	136.939	Zinc
833	296	67914	Sinchi Wayra Operations	Glencore 127	Glencore	Sinchi Wayra Operations	Porco Mine	Porco (Dique 3)	Bolivia	South America	-19.7764	-65.9764		Y	Inactive	1978	Upstream	Upstream	10.4	90000	90000	Significant	CDA 2007 (2013)	CDA			No	No	Yes	Yes	https://www.glencore.com/dam/jcr:58e3d8ff-97c1-422f-8d31-dd2fee89fcc3/Glencore_TSFs_190614.pdf	Glencore		2018	Yes	Both	Yes	Yes	1.88119	2.82775	251.444	Zinc
834	296	67914	Sinchi Wayra Operations	Glencore 128	Glencore	Sinchi Wayra Operations	Porco Mine	Porco (Dique 4)	Bolivia	South America	-19.7763	-66.9737		Y	Inactive	1982	Upstream	Upstream	20	250000	250000	Significant	CDA 2007 (2013)	CDA			No	No	Yes	Yes	https://www.glencore.com/dam/jcr:58e3d8ff-97c1-422f-8d31-dd2fee89fcc3/Glencore_TSFs_190614.pdf	Glencore		2018	Yes	Both	Yes	Yes	1.71306	2.90303	136.776	Zinc
835	296	67914	Sinchi Wayra Operations	Glencore 129	Glencore	Sinchi Wayra Operations	Porco Mine	Porco (Dique 5)	Bolivia	South America	-19.7761	-66.971		Y	Inactive	1987	Upstream	Upstream	13.5	130000	130000	Significant	CDA 2007 (2013)	CDA			No	No	Yes	Yes	https://www.glencore.com/dam/jcr:58e3d8ff-97c1-422f-8d31-dd2fee89fcc3/Glencore_TSFs_190614.pdf	Glencore		2018	Yes	Both	Yes	Yes	1.7121	2.89137	136.634	Zinc
836	296	67914	Sinchi Wayra Operations	Glencore 130	Glencore	Sinchi Wayra Operations	Porco Mine	Porco (Dique A)	Bolivia	South America	-19.7894	-65.9828		Y	Inactive	1991	Upstream	Upstream	30.8	250000	250000	Significant	CDA 2007 (2013)	CDA			No	No	Yes	Yes	https://www.glencore.com/dam/jcr:58e3d8ff-97c1-422f-8d31-dd2fee89fcc3/Glencore_TSFs_190614.pdf	Glencore		2018	Yes	Both	Yes	Yes	1.87726	2.8003	251.467	Zinc
837	296	67914	Sinchi Wayra Operations	Glencore 131	Glencore	Sinchi Wayra Operations	Porco Mine	Porco (Dique B)	Bolivia	South America	-19.7864	-65.9831		Y	Inactive	1993	Upstream	Upstream	40	290000	290000	Significant	CDA 2007 (2013)	CDA			No	No	Yes	Yes	https://www.glencore.com/dam/jcr:58e3d8ff-97c1-422f-8d31-dd2fee89fcc3/Glencore_TSFs_190614.pdf	Glencore		2018	Yes	Both	Yes	Yes	1.87662	2.79296	251.778	Zinc
838	296	67914	Sinchi Wayra Operations	Glencore 132	Glencore	Sinchi Wayra Operations	Porco Mine	Porco (Dique C)	Bolivia	South America	-19.7864	-65.9831		Y	Inactive	1996	Upstream	Upstream	12.5	1000000	1000000	Low	CDA 2007 (2013)	CDA			No	No	Yes	Yes	https://www.glencore.com/dam/jcr:58e3d8ff-97c1-422f-8d31-dd2fee89fcc3/Glencore_TSFs_190614.pdf	Glencore		2018	Yes	Both	Yes	Yes	1.87662	2.79296	251.778	Zinc
839	296	67914	Sinchi Wayra Operations	Glencore 133	Glencore	Sinchi Wayra Operations	Porco Mine	Porco (Dique D)	Bolivia	South America	-19.7828	-66.0078		Y	Active	1998	Downstream	Downstream	23	5200000	8530000	Extreme	CDA 2007 (2013)	CDA			No	2018	Yes	Yes	https://www.glencore.com/dam/jcr:58e3d8ff-97c1-422f-8d31-dd2fee89fcc3/Glencore_TSFs_190614.pdf	Glencore		2018	Yes	Both	Yes	Yes	1.85444	2.77906	246.591	Zinc
840	297	26205	Minera Aguilar	Glencore 134	Glencore	Minera Aguilar	Aguilar Mine	Cola 6 (North)	Argentina	South America	-23.2036	-65.6125		Y	Inactive	2007	Upstream	Upstream	12.5	6000000	6000000	High	CDA 2007 (2013)	CDA			No	2016	Yes	Yes	https://www.glencore.com/dam/jcr:58e3d8ff-97c1-422f-8d31-dd2fee89fcc3/Glencore_TSFs_190614.pdf	Glencore		2018	Yes	Both	No	Not given	1.88631	3.40056	198	Zinc
841	297	26205	Minera Aguilar	Glencore 135	Glencore	Minera Aguilar	Aguilar Mine	Cola 7 (South)	Argentina	South America	-23.2106	-65.6064		Y	Active	2015	Downstream	Downstream	35	1500000	3500000	High	CDA 2007 (2013)	CDA			No	2016	Yes	Yes	https://www.glencore.com/dam/jcr:58e3d8ff-97c1-422f-8d31-dd2fee89fcc3/Glencore_TSFs_190614.pdf	Glencore		2018	Yes	Both	No	Not given	1.88658	3.41887	198.938	Zinc
842	297	26205	Minera Aguilar	Glencore 136	Glencore	Minera Aguilar	Aguilar Mine	Colas 4 (East)	Argentina	South America	-23.1922	-65.6205		Y	Closed	1965	Upstream	Upstream	13	14500000	14500000	Low	CDA 2007 (2013)	CDA			No	No	Yes	Yes	https://www.glencore.com/dam/jcr:58e3d8ff-97c1-422f-8d31-dd2fee89fcc3/Glencore_TSFs_190614.pdf	Glencore		2016	Yes	Both	Not given	Not given	1.88621	3.39717	197.982	Zinc
843	297	26205	Minera Aguilar	Glencore 137	Glencore	Minera Aguilar	Aguilar Mine	Colas 5 (East)	Argentina	South America	-23.1972	-65.6256		Y	Closed	1995	Upstream	Upstream	26	4700000	4700000	Low	CDA 2007 (2013)	CDA			No	No	Yes	Yes	https://www.glencore.com/dam/jcr:58e3d8ff-97c1-422f-8d31-dd2fee89fcc3/Glencore_TSFs_190614.pdf	Glencore		2016	Yes	Both	No	Not given	1.88529	3.41995	196.867	Zinc
844	298	25747	Empresa Minera Los Quenuales S.A.	Glencore 138	Glencore	Empresa Minera Los Quenuales S.A.	Contonga Mine	Pajuscocha TSF (Pile)	Peru	South America	-9.50222	-77.0819		Y	Closed	1984	Upstream	Upstream	15	50000	50000	Low	CDA 2007 (2013)	CDA			No	No	Yes	Yes	https://www.glencore.com/dam/jcr:58e3d8ff-97c1-422f-8d31-dd2fee89fcc3/Glencore_TSFs_190614.pdf	Glencore		2018	Yes	Both	Yes	Yes	3.35281	3.7687	837.256	Zinc
845	298	25747	Empresa Minera Los Quenuales S.A.	Glencore 139	Glencore	Empresa Minera Los Quenuales S.A.	Contonga Mine	Tucush TSF (Dam)	Peru	South America	-9.50917	-77.0711		Y	Active	2008	Centreline	Centreline	40	170000	2000000	Very High	CDA 2007 (2013)	CDA			No	2018	Yes	Yes	https://www.glencore.com/dam/jcr:58e3d8ff-97c1-422f-8d31-dd2fee89fcc3/Glencore_TSFs_190614.pdf	Glencore		2018	Yes	Both	Yes	Yes	3.34537	3.86433	869.167	Zinc
846	299	27114	Los Quenuales	Glencore 140	Glencore	Los Quenuales	Iscaycruz Mine	Escondida TSF (Dam 3)	Peru	South America	-10.7836	-76.7219		Y	Inactive	2006	Centreline	Centreline	20	1600000	3120000	High	CDA 2007 (2013)	CDA			No	2018	Yes	Yes	https://www.glencore.com/dam/jcr:58e3d8ff-97c1-422f-8d31-dd2fee89fcc3/Glencore_TSFs_190614.pdf	Glencore		2017	Yes	Both	Yes	Yes	4.07078	4.15152	877.022	Zinc
847	299	27114	Los Quenuales	Glencore 141	Glencore	Los Quenuales	Iscaycruz Mine	Geniococha TSF (Dam 1)	Peru	South America	-10.7908	-76.7194		Y	Inactive	2012	Downstream	Downstream	47	3700000	4400000	High	CDA 2007 (2013)	CDA			No	2018	Yes	Yes	https://www.glencore.com/dam/jcr:58e3d8ff-97c1-422f-8d31-dd2fee89fcc3/Glencore_TSFs_190614.pdf	Glencore		2017	Yes	Both	Yes	Yes	4.07363	4.13361	867.9	Zinc
848	299	27114	Los Quenuales	Glencore 142	Glencore	Los Quenuales	Iscaycruz Mine	Tinyag TSF (North Dike)	Peru	South America	-10.7897	-76.7278		Y	Inactive	1996	Upstream	Upstream	12	3200000	3200000	High	CDA 2007 (2013)	CDA			No	2018	Yes	Yes	https://www.glencore.com/dam/jcr:58e3d8ff-97c1-422f-8d31-dd2fee89fcc3/Glencore_TSFs_190614.pdf	Glencore		2017	Yes	Both	Yes	Yes	4.08679	4.02148	839.178	Zinc
849	300	27728	Los Quenuales	Glencore 143	Glencore	Los Quenuales	Yauliyacu mine	Chinchn (Cross Valley Dam)	Peru	South America	-11.5978	-76.2333		Y	Active	1982	Centreline	Centreline	101	27300000	32000000	Extreme	CDA 2007 (2013)	CDA			No	2018	Yes	Yes	https://www.glencore.com/dam/jcr:58e3d8ff-97c1-422f-8d31-dd2fee89fcc3/Glencore_TSFs_190614.pdf	Glencore		2017	Yes	Both	Yes	Yes	4.10481	3.76889	932.1	Zinc
850	300	27728	Los Quenuales	Glencore 144	Glencore	Los Quenuales	Yauliyacu mine	Rosaura (Cross Valley Dam)	Peru	South America	-11.6769	-76.2628		Y	Inactive	2004	Downstream	Downstream	40	2200000	2200000	Extreme	CDA 2007 (2013)	CDA			Yes	2018	Yes	Yes	https://www.glencore.com/dam/jcr:58e3d8ff-97c1-422f-8d31-dd2fee89fcc3/Glencore_TSFs_190614.pdf	Glencore		2017	Yes	Both	Yes	Yes	4.2399	3.41674	708.589	Zinc
851	301	27729	Volcan Compaa Minera	Glencore 145	Glencore 55.03% of Volcan's Class A shares	Volcan Compaa Minera	San Cristobal Mining Unit	Mahr Tunel (TSF 1-2)	Peru	South America	-11.6275	-76.0525		Y	Inactive	1970	Upstream	Upstream	22	700000	700000	Low	CDA 2007 (2013)	CDA			No	2019	Yes	Yes	https://www.glencore.com/dam/jcr:58e3d8ff-97c1-422f-8d31-dd2fee89fcc3/Glencore_TSFs_190614.pdf	Glencore		2019	Yes	Both	Yes	Yes	3.83129	3.273	726.08	Zinc
852	301	27729	Volcan Compaa Minera	Glencore 146	Glencore 55.03% of Volcan's Class A shares	Volcan Compaa Minera	San Cristobal Mining Unit	Mahr Tunel (TSF 3)	Peru	South America	-11.6258	-76.0503		Y	Inactive	1970	Upstream	Upstream	67	2200000	2200000	High	CDA 2007 (2013)	CDA			No	2019	Yes	Yes	https://www.glencore.com/dam/jcr:58e3d8ff-97c1-422f-8d31-dd2fee89fcc3/Glencore_TSFs_190614.pdf	Glencore		2019	Yes	Both	Yes	Yes	3.82631	3.28567	732.107	Zinc
853	301	27729	Volcan Compaa Minera	Glencore 147	Glencore 55.03% of Volcan's Class A shares	Volcan Compaa Minera	San Cristobal Mining Unit	Mahr Tunel (TSF 4/5)	Peru	South America	-11.6247	-76.0456		Y	Inactive	1970	Upstream	Upstream	57	2000000	2000000	High	CDA 2007 (2013)	CDA			No	2019	Yes	Yes	https://www.glencore.com/dam/jcr:58e3d8ff-97c1-422f-8d31-dd2fee89fcc3/Glencore_TSFs_190614.pdf	Glencore		2019	Yes	Both	Yes	Yes	3.81783	3.2857	730.918	Zinc
854	301	27729	Volcan Compaa Minera	Glencore 148	Glencore 55.03% of Volcan's Class A shares	Volcan Compaa Minera	San Cristobal Mining Unit	Mahr Tunel (TSF 6)	Peru	South America	-11.6231	-76.0428		Y	Active	2008	Centreline	Centreline	51	2660000	2800000	Extreme	CDA 2007 (2013)	CDA			Yes	2019	Yes	Yes	https://www.glencore.com/dam/jcr:58e3d8ff-97c1-422f-8d31-dd2fee89fcc3/Glencore_TSFs_190614.pdf	Glencore		2019	Yes	Both	Yes	Yes	3.81204	3.28974	734.236	Zinc
855	302	30588	Volcan Compaa Minera	Glencore 149	Glencore 55.03% of Volcan's Class A shares	Volcan Compaa Minera	Carahuacra Mining Unit	Carahuacra 1 to 3 (TSF 1-3)	Peru	South America	-11.6839	-76.0917		Y	Closed	1982	Upstream	Upstream	18	500000	500000	Low	CDA 2007 (2013)	CDA			No	2019	Yes	Yes	https://www.glencore.com/dam/jcr:58e3d8ff-97c1-422f-8d31-dd2fee89fcc3/Glencore_TSFs_190614.pdf	Glencore		2019	Yes	Both	Yes	Yes	3.94384	3.41111	760.367	Zinc
856	302	30588	Volcan Compaa Minera	Glencore 150	Glencore 55.03% of Volcan's Class A shares	Volcan Compaa Minera	Carahuacra Mining Unit	Carahuacra 4 (TSF 4)	Peru	South America	-11.6839	-76.0917		Y	Closed	1982	Upstream	Upstream	35	1000000	1000000	Significant	CDA 2007 (2013)	CDA			No	2019	Yes	Yes	https://www.glencore.com/dam/jcr:58e3d8ff-97c1-422f-8d31-dd2fee89fcc3/Glencore_TSFs_190614.pdf	Glencore		1905	Yes	Both	Yes	Yes	3.94384	3.41111	760.367	Zinc
857	302	30588	Volcan Compaa Minera	Glencore 151	Glencore 55.03% of Volcan's Class A shares	Volcan Compaa Minera	Carahuacra Mining Unit	Carahuacra 5 (TSF 5)	Peru	South America	-11.6839	-76.0917		Y	Closed	1982	Upstream	Upstream	38	500000	500000	High	CDA 2007 (2013)	CDA			No	2019	Yes	Yes	https://www.glencore.com/dam/jcr:58e3d8ff-97c1-422f-8d31-dd2fee89fcc3/Glencore_TSFs_190614.pdf	Glencore		2019	Yes	Both	Yes	Yes	3.94384	3.41111	760.367	Zinc
858	302	30588	Volcan Compaa Minera	Glencore 152	Glencore 55.03% of Volcan's Class A shares	Volcan Compaa Minera	Carahuacra Mining Unit	Carahuacra 6 (TSF 6)	Peru	South America	-11.6839	-76.0917		Y	Closed	1982	Upstream	Upstream	28	500000	500000	Very High	CDA 2007 (2013)	CDA			No	2019	Yes	Yes	https://www.glencore.com/dam/jcr:58e3d8ff-97c1-422f-8d31-dd2fee89fcc3/Glencore_TSFs_190614.pdf	Glencore		2019	Yes	Both	Yes	Yes	3.94384	3.41111	760.367	Zinc
859	302	30588	Volcan Compaa Minera	Glencore 153	Glencore 55.03% of Volcan's Class A shares	Volcan Compaa Minera	Carahuacra Mining Unit	Rumichaca (Dique 1/2)	Peru	South America	-11.6958	-76.1083		Y	Active	1999	Downstream	Downstream	35	14600000	18000000	Extreme	CDA 2007 (2013)	CDA			Yes	2019	Yes	Yes	https://www.glencore.com/dam/jcr:58e3d8ff-97c1-422f-8d31-dd2fee89fcc3/Glencore_TSFs_190614.pdf	Glencore		2019	Yes	Both	Yes	Yes	3.98255	3.4375	767	Zinc
860	303	26574	Volcan Compaa Minera	Glencore 154	Glencore 55.03% of Volcan's Class A shares	Volcan Compaa Minera	Ticlio Mining Unit	Ticlio TSF (Main Dam)	Peru	South America	-11.6097	-76.1967		Y	Active	1950	Upstream	Upstream	12	500000	500000	High	CDA 2007 (2013)	CDA			No	2019	Yes	Yes	https://www.glencore.com/dam/jcr:58e3d8ff-97c1-422f-8d31-dd2fee89fcc3/Glencore_TSFs_190614.pdf	Glencore		2019	Yes	Both	Yes	Yes	4.05403	3.87778	941.867	Zinc
861	304	26574	Volcan Compaa Minera	Glencore 155	Glencore 55.03% of Volcan's Class A shares	Volcan Compaa Minera	Andaychagua Mining Unit	Andaychagua Alto (Andaychagua Alto)	Peru	South America	-11.7517	-76.0033		Y	Active	2009	Downstream	Downstream	47	8260000	11000000	Extreme	CDA 2007 (2013)	CDA			Yes	2019	Yes	Yes	https://www.glencore.com/dam/jcr:58e3d8ff-97c1-422f-8d31-dd2fee89fcc3/Glencore_TSFs_190614.pdf	Glencore		2019	Yes	Both	Yes	Yes	3.85143	3.55083	840.75	Zinc
862	304	26574	Volcan Compaa Minera	Glencore 156	Glencore 55.03% of Volcan's Class A shares	Volcan Compaa Minera	Andaychagua Mining Unit	Andaychagua Bajo (Andaychagua Bajo)	Peru	South America	-11.7572	-75.9933		Y	Inactive	1990	Downstream	Downstream	67	3900000	3900000	Extreme	CDA 2007 (2013)	CDA			Yes	2019	Yes	Yes	https://www.glencore.com/dam/jcr:58e3d8ff-97c1-422f-8d31-dd2fee89fcc3/Glencore_TSFs_190614.pdf	Glencore		2019	Yes	Both	Yes	Yes	3.83938	3.48903	817.287	Zinc
863	305	27346	Volcan Compaa Minera	Glencore 157	Glencore 55.03% of Volcan's Class A shares	Volcan Compaa Minera	Cerro de Pasco Mining Unit	El Pilar; (El Pilar Deposit 1)	Peru	South America	-10.6358	-76.2653		Y	Closed	1949	Upstream	Upstream	14	20000	20000	Significant	CDA 2007 (2013)	CDA			No	2019	Yes	Yes	https://www.glencore.com/dam/jcr:58e3d8ff-97c1-422f-8d31-dd2fee89fcc3/Glencore_TSFs_190614.pdf	Glencore		2019	Yes	Both	Yes	Yes	3.27968	3.47056	1078.07	Zinc
864	305	27346	Volcan Compaa Minera	Glencore 158	Glencore 55.03% of Volcan's Class A shares	Volcan Compaa Minera	Cerro de Pasco Mining Unit	El Pilar Deposit 2	Peru	South America	-10.6355	-76.2655		Y	Closed	1949	Upstream	Upstream	17	30000	30000	Significant	CDA 2007 (2013)	CDA			No	2019	Yes	Yes	https://www.glencore.com/dam/jcr:58e3d8ff-97c1-422f-8d31-dd2fee89fcc3/Glencore_TSFs_190614.pdf	Glencore		2019	Yes	Both	Yes	Yes	3.27979	3.47062	1077.96	Zinc
865	305	27346	Volcan Compaa Minera	Glencore 159	Glencore 55.03% of Volcan's Class A shares	Volcan Compaa Minera	Cerro de Pasco Mining Unit	El Pilar Deposit 3	Peru	South America	-10.6348	-76.2655		Y	Closed	1949	Upstream	Upstream	14	30000	30000	Significant	CDA 2007 (2013)	CDA			No	2019	Yes	Yes	https://www.glencore.com/dam/jcr:58e3d8ff-97c1-422f-8d31-dd2fee89fcc3/Glencore_TSFs_190614.pdf	Glencore		2019	Yes	Both	Yes	Yes	3.27926	3.46961	1078.81	Zinc
866	305	27346	Volcan Compaa Minera	Glencore 160	Glencore 55.03% of Volcan's Class A shares	Volcan Compaa Minera	Cerro de Pasco Mining Unit	Ocroyoc TSF; (Main Dam)	Peru	South America	-10.6903	-76.2969		Y	Active	1980	Downstream	Downstream	47	15900000	24900000	Extreme	CDA 2007 (2013)	CDA			Yes	2019	Yes	Yes	https://www.glencore.com/dam/jcr:58e3d8ff-97c1-422f-8d31-dd2fee89fcc3/Glencore_TSFs_190614.pdf	Glencore		2019	Yes	Both	Yes	Yes	3.36048	3.53093	963.778	Zinc
867	305	27346	Volcan Compaa Minera	Glencore 161	Glencore 55.03% of Volcan's Class A shares	Volcan Compaa Minera	Cerro de Pasco Mining Unit	San Sebastian TSF; (TSF 1-3)	Peru	South America	-10.6211	-76.1931		Y	Inactive		Unknown	Other	18	10000	10000	Significant	CDA 2007 (2013)	CDA			No	2019	Yes	Yes	https://www.glencore.com/dam/jcr:58e3d8ff-97c1-422f-8d31-dd2fee89fcc3/Glencore_TSFs_190614.pdf	Glencore		2019	Yes	Both	No	Not given	3.18015	3.26648	1139.21	Zinc
868	305	27346	Volcan Compaa Minera	Glencore 162	Glencore 55.03% of Volcan's Class A shares	Volcan Compaa Minera	Cerro de Pasco Mining Unit	San Sebastian TSF; (TSF 4)	Peru	South America	-10.62	-76.1897		Y	Inactive		Unknown	Other	12	8000	8000	Significant	CDA 2007 (2013)	CDA			No	2019	Yes	Yes	https://www.glencore.com/dam/jcr:58e3d8ff-97c1-422f-8d31-dd2fee89fcc3/Glencore_TSFs_190614.pdf	Glencore		2019	Yes	Both	No	Not given	3.17532	3.22422	1117.27	Zinc
869	305	27346	Volcan Compaa Minera	Glencore 163	Glencore 55.03% of Volcan's Class A shares	Volcan Compaa Minera	Cerro de Pasco Mining Unit	Vinchos 5; (Vinchos 5)	Peru	South America	-10.4336	-76.2836		Y	Inactive		Unknown	Other	20	75000	75000	Low	CDA 2007 (2013)	CDA			No	2019	Yes	Yes	https://www.glencore.com/dam/jcr:58e3d8ff-97c1-422f-8d31-dd2fee89fcc3/Glencore_TSFs_190614.pdf	Glencore		2019	Yes	Both	Yes	Yes	3.15564	3.51889	1149.69	Zinc
870	305	27346	Volcan Compaa Minera	Glencore 164	Glencore 55.03% of Volcan's Class A shares	Volcan Compaa Minera	Cerro de Pasco Mining Unit	Vinchos TSF's; (Vinchos 1; 2A; 2B; 3; 4; 6 and 7)	Peru	South America	-10.4383	-76.2836		Y	Inactive		Unknown	Other	10	110000	110000	Low	CDA 2007 (2013)	CDA			No	2019	Yes	Yes	https://www.glencore.com/dam/jcr:58e3d8ff-97c1-422f-8d31-dd2fee89fcc3/Glencore_TSFs_190614.pdf	Glencore		2019	No	Both	Yes	Yes	3.15916	3.54844	1158.5	Zinc
871	306	36877	Volcan Compaa Minera	Glencore 165	Glencore 55.03% of Volcan's Class A shares	Volcan Compaa Minera	Alpamarca	Alpamarca TSF; (TSF)	Peru	South America	-11.2089	-76.4603		Y	Active	2014	Downstream	Downstream	40	3600000	6400000	Extreme	CDA 2007 (2013)	CDA			No	2019	Yes	Yes	https://www.glencore.com/dam/jcr:58e3d8ff-97c1-422f-8d31-dd2fee89fcc3/Glencore_TSFs_190614.pdf	Glencore		2019	Yes	Both	Yes	Yes	4.05612	3.89337	934.249	Zinc
872	307	31651	Volcan Compaa Minera	Glencore 166	Glencore 55.03% of Volcan's Class A shares	Volcan Compaa Minera	Chungar Mining Unit	Chungar Animon; (TSF)	Peru	South America	-11.0361	-76.42		Y	Active	1980	Downstream	Downstream	36	6550000	7300000	Very High	CDA 2007 (2013)	CDA			No	2019	Yes	Yes	https://www.glencore.com/dam/jcr:58e3d8ff-97c1-422f-8d31-dd2fee89fcc3/Glencore_TSFs_190614.pdf	Glencore		2019	Yes	Both	Yes	Yes	3.80877	3.83333	971.283	Zinc
873	308	29036	Sukari Gold Mines	Centamin 001	Centamin	Sukari Gold Mines	Sukari	Sukari South Tailings Storage Facility (TSF 1)	Egypt	Africa	24.9472	34.7075			Active	2010	Downstream	Downstream	45	200000000	230000000	Level 5/High	ANCOLD (2012)	ANCOLD			No	2019	Yes	Yes	https://www.centamin.com/production/sukari/tailings-storage-facility	Centamin		2019	Yes	Both	Yes	Yes	0.65	3.48889	10	Gold
874	309	28450	Kumtor Gold Company	Centerra Gold 001	Centerra Gold	Kumtor Gold Company	Kumtor	Kumtor TSF	Kyrgyzstan	Asia	41.9004	78.1539			Active	1997	Downstream	Downstream	41	90000000	106500000	Very High	Canadian Dam Association (CDA) 2013	CDA			Yes	2015	Yes	Yes	https://cg-raw.s3.amazonaws.com/cg/reports/CenterraGold_TSFDisclosure_June2019_Final.pdf	Centerra Gold		2018	Yes	Both	Yes	Yes	4.24106	2.48713	285.576	Gold
875	310	26984	Thompson Creek Metals Company Inc	Centerra Gold 002	Centerra Gold	Thompson Creek Metals Company Inc	Mount Milligan	Mount Milligan TSF	Canada	North America	55.1258	-124.023	Y		Active	2013	Centreline	Centreline	100	86000000	111100000	Very High	Canadian Dam Association (CDA) 2013	CDA			No	2015	Yes	Yes	https://cg-raw.s3.amazonaws.com/cg/reports/CenterraGold_TSFDisclosure_June2019_Final.pdf	Centerra Gold		2018	Yes	Both	Yes	Yes	0.301017	2.03278	604.572	Copper
876	311	27843	AuRico Metals Inc	Centerra Gold 003	Centerra Gold	AuRico Metals Inc	Kemess South	Kemess South TSF	Canada	North America	57.0217	-126.67	Y		Inactive	1998	Modified Centreline	Hybrid	180	141000000	141000000	Very High	Canadian Dam Association (CDA) 2013	CDA			No	2005	Yes	Yes	https://cg-raw.s3.amazonaws.com/cg/reports/CenterraGold_TSFDisclosure_June2019_Final.pdf	Centerra Gold		2018	Yes	External	Yes	Yes	0.216991	2.00917	655.015	Gold
877	312	24929	Thompson Creek Mining Co	Centerra Gold 004	Centerra Gold	Thompson Creek Mining Co	Thompson Creek Mine	Bruno Creek TSF	USA	North America	44.3225	-114.515	Y		Inactive Care and Maintenance	1983	Centreline	Centreline	230	150000000	150000000	Very High	Canadian Dam Association (CDA) 2013	CDA			No	2015	Yes	Yes	https://cg-raw.s3.amazonaws.com/cg/reports/CenterraGold_TSFDisclosure_June2019_Final.pdf	Centerra Gold		2018	Yes	External	Yes	Yes	2.25748	2.76117	405.52	Molybdenum
878	313	26644	Thompson Creek Metals Company Inc.	Centerra Gold 005	Joint Venture: Centerra(75%;); Sojitz (25%)	Thompson Creek Metals Company Inc.	Endako	EndakoTailings Ponds 1 & 3	Canada	North America	54.0508	-125.094	Y		Inactive Care and Maintenance	1965	Upstream	Upstream	96	216000000	216000000	High; Significant	Canadian Dam Association (CDA) 2013	CDA			No	2013	Yes	Yes	https://cg-raw.s3.amazonaws.com/cg/reports/CenterraGold_TSFDisclosure_June2019_Final.pdf	Centerra Gold		2018	Yes	External	Yes	Yes	-9999	1.89519	534.549	Molybdenum
879	313	26644	Thompson Creek Metals Company Inc.	Centerra Gold 006	Joint Venture: Centerra(75%; Operator); Sojitz (25%)	Thompson Creek Metals Company Inc.	Endako	EndakoTailings Pond 2	Canada	North America	54.0508	-125.094	Y		Inactive Care and Maintenance	1967	Upstream	Upstream	147	107000000	107000000	High	Canadian Dam Association (CDA) 2013	CDA			No	2013	Yes	Yes	https://cg-raw.s3.amazonaws.com/cg/reports/CenterraGold_TSFDisclosure_June2019_Final.pdf	Centerra Gold		2018	Yes	External	Yes	Yes	-9999	1.89519	534.549	Molybdenum
880	314	28717	Cerro Vanguardia	AngloGold Ashanti 001	AngloGold Ashanti	Cerro Vanguardia	Cerro Vanguardia	CVSA TSF	Argentina	South America	-48.3903	-68.2369		Y	Active	1998	Downstream	Downstream	34	14800000	22310000	High; High C	ANCOLD 2012	ANCOLD			No	2009	Yes	Yes	https://thevault.exchange/?get_group_doc=143/1560011239-AngloGoldAshantiMineTailingsDisclosurecertifiedbytheChairmanandChiefExecutiveOfficer.pdf	AngloGold Ashanti		2017	Yes	Both	Yes	Yes	0.451745	6.30008	233.883	Gold
881	315	27583	Anglo Gold Ashanti Corrego do Sitio Mineracao	AngloGold Ashanti 002	AngloGold Ashanti	Anglo Gold Ashanti Corrego do Sitio Mineracao	Corrego do Sitio	CdS II TSF	Brazil	South America	-19.9831	-43.4721		Y	Active	1986	Centreline	Centreline	13	8600000	9670000	High	Mining Agency Legislation (Portaria70389/20'7)	BRA			No	2018	Yes	Yes	https://thevault.exchange/?get_group_doc=143/1560011239-AngloGoldAshantiMineTailingsDisclosurecertifiedbytheChairmanandChiefExecutiveOfficer.pdf	AngloGold Ashanti		2019	Yes	Both	Yes	Yes	0.01	1.34308	1468.45	Gold
882	315	27583	Anglo Gold Ashanti Corrego do Sitio Mineracao	AngloGold Ashanti 003	AngloGold Ashanti	Anglo Gold Ashanti Corrego do Sitio Mineracao	Corrego do Sitio	Fines Dam	Brazil	South America	-20.0191	-43.4939		Y	Active	1987	Downstream	Downstream	84	260000	260000	High	Mining Agency Legislation (Portaria70389/20'7)	BRA			No	2018	Yes	Yes	https://thevault.exchange/?get_group_doc=143/1560011239-AngloGoldAshantiMineTailingsDisclosurecertifiedbytheChairmanandChiefExecutiveOfficer.pdf	AngloGold Ashanti		2019	Yes	Both	Yes	Yes	0.01	1.3453	1468.6	Gold
883	316	34308	Anglo Gold Ashanti Corrego do Sitio Mineracao	AngloGold Ashanti 004	AngloGold Ashanti	Anglo Gold Ashanti Corrego do Sitio Mineracao	Cuiaba	Cuiaba TSF	Brazil	South America	-19.869	-43.7267		Y	Active	2006	Downstream	Downstream	97	7610000	10000000	High	Mining Agency Legislation (Portaria70389/20'7)	BRA			No	2016	Yes	Yes	https://thevault.exchange/?get_group_doc=143/1560011239-AngloGoldAshantiMineTailingsDisclosurecertifiedbytheChairmanandChiefExecutiveOfficer.pdf	AngloGold Ashanti		2019	Yes	Both	Yes	Yes	0.01	1.36429	1476.98	Gold
884	316	34308	Anglo Gold Ashanti Corrego do Sitio Mineracao	AngloGold Ashanti 005	AngloGold Ashanti	Anglo Gold Ashanti Corrego do Sitio Mineracao	Cuiaba	Open Pit Backfill	Brazil	South America	-19.8643	-43.747		Y	Active	2008	Upstream	Upstream	40	1400000	2700000	High	Mining Agency Legislation (Portaria70389/20'7)	BRA			No	N/A	Yes	Yes	https://thevault.exchange/?get_group_doc=143/1560011239-AngloGoldAshantiMineTailingsDisclosurecertifiedbytheChairmanandChiefExecutiveOfficer.pdf	AngloGold Ashanti		2019	Yes	Both	Yes	Yes	0.01	1.35943	1478.76	Gold
885	317	25690	Anglo Gold Ashanti Corrego do Sitio Mineracao	AngloGold Ashanti 006	AngloGold Ashanti	Anglo Gold Ashanti Corrego do Sitio Mineracao	Queiroz	Calcinados	Brazil	South America	-19.9619	-43.8396		Y	Active	1986	Downstream	Downstream	60	2970000	3205000	High	Mining Agency Legislation (Portaria70389/20'7)	BRA			No	2018	Yes	Yes	https://thevault.exchange/?get_group_doc=143/1560011239-AngloGoldAshantiMineTailingsDisclosurecertifiedbytheChairmanandChiefExecutiveOfficer.pdf	AngloGold Ashanti		2019	Yes	Both	Yes	Yes	0.01	1.36741	1503.43	Gold
886	317	25690	Anglo Gold Ashanti Corrego do Sitio Mineracao	AngloGold Ashanti 007	AngloGold Ashanti	Anglo Gold Ashanti Corrego do Sitio Mineracao	Queiroz	Cocoruto	Brazil	South America	-19.9745	-43.8312		Y	Active	1983	Downstream	Downstream	41	4240000	4240000	High	Mining Agency Legislation (Portaria70389/20'7)	BRA			No	2018	Yes	Yes	https://thevault.exchange/?get_group_doc=143/1560011239-AngloGoldAshantiMineTailingsDisclosurecertifiedbytheChairmanandChiefExecutiveOfficer.pdf	AngloGold Ashanti		2019	Yes	Both	Yes	Yes	0.01	1.35533	1483.08	Gold
887	317	25690	Anglo Gold Ashanti Corrego do Sitio Mineracao	AngloGold Ashanti 008	AngloGold Ashanti	Anglo Gold Ashanti Corrego do Sitio Mineracao	Queiroz	Rapaunha	Brazil	South America	-19.965	-43.8434		Y	Active	1983	Downstream	Downstream	56	13700000	13700000	High	Mining Agency Legislation (Portaria70389/20'7)	BRA			No	2018	Yes	Yes	https://thevault.exchange/?get_group_doc=143/1560011239-AngloGoldAshantiMineTailingsDisclosurecertifiedbytheChairmanandChiefExecutiveOfficer.pdf	AngloGold Ashanti		2019	Yes	Both	Yes	Yes	0.01	1.36516	1501.52	Gold
888	318	26184	Serra Grande	AngloGold Ashanti 009	AngloGold Ashanti	Serra Grande	Mina Serra Grande	MSG TSF	Brazil	South America	-14.5618	-49.9579		Y	Active	1990	Upstream	Upstream	87	14100000	20300000	High	Mining Agency Legislation (Portaria70389/20'7)	BRA			No	2018	Yes	Yes	https://thevault.exchange/?get_group_doc=143/1560011239-AngloGoldAshantiMineTailingsDisclosurecertifiedbytheChairmanandChiefExecutiveOfficer.pdf	AngloGold Ashanti		2019	Yes	Both	Yes	Yes	0.0100982	1.46367	1551.2	Gold
889	319	28046	AngloGold Ashanti	AngloGold Ashanti 010		African Underground Mining Services	Geita	Geita TSF	Tanzania	Africa	-2.84801	32.1951		Y	Active	2000	Upstream	Upstream	45	73000000	91000000	High	SANS 10286	SANS			No	2018	Yes	Yes	https://thevault.exchange/?get_group_doc=143/1560011239-AngloGoldAshantiMineTailingsDisclosurecertifiedbytheChairmanandChiefExecutiveOfficer.pdf	AngloGold Ashanti		2019	Yes	Both	Yes	Yes	0.285598	2.47992	1000.58	Gold
890	319	28046	AngloGold Ashanti	AngloGold Ashanti 011		African Underground Mining Services	Geita	Old TSF	Tanzania	Africa	-2.86564	32.1813		Y	Inactive Care and Maintenance	1939	Upstream	Upstream	17	1900000	1900000	High	SANS 10286	SANS			No	No	Yes	No	https://thevault.exchange/?get_group_doc=143/1560011239-AngloGoldAshantiMineTailingsDisclosurecertifiedbytheChairmanandChiefExecutiveOfficer.pdf	AngloGold Ashanti		N/A	No	Internal	Yes	Yes	0.282763	2.45	978.537	Gold
891	320	26839	AngloGold Ashanti	AngloGold Ashanti 012		AngloGold Ashanti	Iduapriem	Interim TSF	Ghana	Africa	5.24638	-2.05399		Y	Inactive Care and Maintenance	2010	Upstream	Upstream	13	3400000	3400000	High	Ghana Minerals& Mining(Health; Safety& TechnicalRegulations2012) MINCOM LI 1282	GHA			No	No	Yes	Yes	https://thevault.exchange/?get_group_doc=143/1560011239-AngloGoldAshantiMineTailingsDisclosurecertifiedbytheChairmanandChiefExecutiveOfficer.pdf	AngloGold Ashanti		2011	Yes	Internal	Yes	Yes	0.770143	1.34877	1763.79	Gold
892	320	26839	AngloGold Ashanti	AngloGold Ashanti 013		AngloGold Ashanti	Iduapriem	Block 1	Ghana	Africa	5.24342	-2.03098		Y	Inactive Care and Maintenance	1999	In-pit	In-pit/landform		5300000	5300000	N/A	N/A	ND			No	No	Yes	Yes	https://thevault.exchange/?get_group_doc=143/1560011239-AngloGoldAshantiMineTailingsDisclosurecertifiedbytheChairmanandChiefExecutiveOfficer.pdf	AngloGold Ashanti		2005	No	Internal	Yes	Yes	0.77027	1.34581	1760.04	Gold
893	320	26839	AngloGold Ashanti	AngloGold Ashanti 014		AngloGold Ashanti	Iduapriem	Block 2	Ghana	Africa	5.23963	-2.04877		Y	Inactive Care and Maintenance	2000	In-pit	In-pit/landform		12000000	12000000	N/A	N/A	ND			No	No	Yes	Yes	https://thevault.exchange/?get_group_doc=143/1560011239-AngloGoldAshantiMineTailingsDisclosurecertifiedbytheChairmanandChiefExecutiveOfficer.pdf	AngloGold Ashanti		2005	No	Internal	Yes	Yes	0.767449	1.34679	1758.14	Gold
894	320	26839	AngloGold Ashanti	AngloGold Ashanti 015		AngloGold Ashanti	Iduapriem	Greenfields	Ghana	Africa	5.23347	-2.03378		Y	Active	2011	Upstream	Upstream	32	25700000	41480000	High	Ghana Minerals& Mining(Health; Safety& TechnicalRegulations2012) MINCOM LI 1282	GHA			No	2011	Yes	Yes	https://thevault.exchange/?get_group_doc=143/1560011239-AngloGoldAshantiMineTailingsDisclosurecertifiedbytheChairmanandChiefExecutiveOfficer.pdf	AngloGold Ashanti		2018	Yes	Internal	Yes	Yes	0.766244	1.36609	1753.37	Gold
895	321	25736	AngloGold Ashanti	AngloGold Ashanti 016	AngloGold Ashanti; African Underground Mining Services (AUMS); Rocksure International	Underground Mining Alliance Limited	Obuasi	East Kokoteasua	Ghana	Africa	6.22116	-1.66549		Y	Inactive Care and Maintenance	1989	Upstream	Upstream	30	3400000	3400000	High	Ghana Minerals& Mining (Health; Safety & Technical Regulations 2012) MINCOM LI 1282	GHA			No	No	Yes	No	https://thevault.exchange/?get_group_doc=143/1560011239-AngloGoldAshantiMineTailingsDisclosurecertifiedbytheChairmanandChiefExecutiveOfficer.pdf	AngloGold Ashanti		N/A	No	Both	Yes	Yes	0.811333	1.19095	1386.49	Gold
896	321	25736	AngloGold Ashanti	AngloGold Ashanti 017	AngloGold Ashanti; African Underground Mining Services (AUMS); Rocksure International	Underground Mining Alliance Limited	Obuasi	Pompora	Ghana	Africa	6.22167	-1.65369		Y	Inactive	1992	Upstream	Upstream	65	24000000	24000000	High	Ghana Minerals& Mining (Health; Safety & Technical Regulations 2012) MINCOM LI 1282	GHA			No	2005	Yes	Yes	https://thevault.exchange/?get_group_doc=143/1560011239-AngloGoldAshantiMineTailingsDisclosurecertifiedbytheChairmanandChiefExecutiveOfficer.pdf	AngloGold Ashanti		2014	Yes	Both	Yes	Yes	0.811275	1.21674	1388.68	Gold
897	321	25736	AngloGold Ashanti	AngloGold Ashanti 018	AngloGold Ashanti; African Underground Mining Services (AUMS); Rocksure International	Underground Mining Alliance Limited	Obuasi	South	Ghana	Africa	6.19443	-1.71873		Y	Active	1992	Upstream	Upstream	60	38600000	39700000	High	Ghana Minerals& Mining (Health; Safety & Technical Regulations 2012) MINCOM LI 1282	GHA			No	2009	Yes	Yes	https://thevault.exchange/?get_group_doc=143/1560011239-AngloGoldAshantiMineTailingsDisclosurecertifiedbytheChairmanandChiefExecutiveOfficer.pdf	AngloGold Ashanti		2015	Yes	Both	Yes	Yes	0.811701	1.1514	1373.21	Gold
898	322	28763	AngloGold Ashanti	AngloGold Ashanti 019	AngloGold Ashanti and IAMGOLD; gov of mali	Aveng Moolmans	Sadiola	Sadiola TSF	Mali	Africa	13.864	-11.6502		Y	Active	1996	Upstream	Upstream	42	49000000	51400000	High	SANS 10286	SANS			No	2019	Yes	Yes	https://thevault.exchange/?get_group_doc=143/1560011239-AngloGoldAshantiMineTailingsDisclosurecertifiedbytheChairmanandChiefExecutiveOfficer.pdf	AngloGold Ashanti		2018	Yes	Both	Yes	Yes	0.25	2.24718	778.642	Gold
899	323	26628	AngloGold Ashanti	AngloGold Ashanti 020	AngloGold Ashanti 85% 15% government of Guinea	Societe Ashanti Goldfields de Guinee SA	Siguiri	Siguiri TSF	Guinea	Africa	11.5185	-9.40809		Y	Active	2005	Upstream; Downstream	Hybrid	61	112000000	158000000	High	SANS 10286	SANS			No	2016	Yes	Yes	https://thevault.exchange/?get_group_doc=143/1560011239-AngloGoldAshantiMineTailingsDisclosurecertifiedbytheChairmanandChiefExecutiveOfficer.pdf	AngloGold Ashanti		2015	Yes	Both	Yes	Yes	0.0003581	2.11802	1197.91	Gold
900	324	29150	AngloGold Ashanti	AngloGold Ashanti 021		AngloGold Ashanti	Sunrise Dam	CTD TSF	Australia	Oceania	-29.1129	122.458	Y	Y	Active	1999	CTD	Other	33	40200000	54241000	Low	ANCOLD for Australian Operations	ANCOLD			No	2018	Yes	Yes	https://thevault.exchange/?get_group_doc=143/1560011239-AngloGoldAshantiMineTailingsDisclosurecertifiedbytheChairmanandChiefExecutiveOfficer.pdf	AngloGold Ashanti		2019	Yes	Both	Yes	Yes	0.750523	3.62743	251.247	Gold
901	324	29150	AngloGold Ashanti	AngloGold Ashanti 022		AngloGold Ashanti	Sunrise Dam	TSF 1	Australia	Oceania	-29.0776	122.447	Y	Y	Inactive Care and Maintenance	1997	Upstream	Upstream	10	5900000	5900000	Low	ANCOLD for Australian Operations	ANCOLD			No	No	Yes	Yes	https://thevault.exchange/?get_group_doc=143/1560011239-AngloGoldAshantiMineTailingsDisclosurecertifiedbytheChairmanandChiefExecutiveOfficer.pdf	AngloGold Ashanti		2019	Yes	Both	Yes	Yes	0.745131	3.73077	241.911	Gold
902	325	33405	AngloGold Ashanti	AngloGold Ashanti 023	Independence Group NL	AngloGold Ashanti	Tropicana	Tropicana TSF	Australia	Oceania	-29.2324	124.553	Y	Y	Active	2013	Downstream	Downstream	24	28500000	89300000	High C	ANCOLD for Australian Operations	ANCOLD			No	2016	Yes	Yes	https://thevault.exchange/?get_group_doc=143/1560011239-AngloGoldAshantiMineTailingsDisclosurecertifiedbytheChairmanandChiefExecutiveOfficer.pdf	AngloGold Ashanti		2018	Yes	Both	Yes	Yes	0.982108	3.96018	210	Gold
903	326	41103	AngloGold Ashanti	AngloGold Ashanti 024		AngloGold Ashanti South Africa	Kareerand	Kareerand	South Africa	Africa	-26.888	26.8938		Y	Active	2011	Upstream	Upstream	50	139000000	244000000	High	SANS 10286	SANS			No	2016	Yes	Yes	https://thevault.exchange/?get_group_doc=143/1560011239-AngloGoldAshantiMineTailingsDisclosurecertifiedbytheChairmanandChiefExecutiveOfficer.pdf	AngloGold Ashanti		2016	Yes	Both	Yes	Yes	0.0704206	2.59248	606.169	Gold
904	327	35431	AngloGold Ashanti	AngloGold Ashanti 025		AngloGold Ashanti South Africa	Buffelsfontein	Buffelsfontein 1	South Africa	Africa	-26.9142	26.8052		Y	Inactive Care and Maintenance		Upstream	Upstream	32	10300000	0	High	SANS 10286	SANS			No	No	Yes	No	https://thevault.exchange/?get_group_doc=143/1560011239-AngloGoldAshantiMineTailingsDisclosurecertifiedbytheChairmanandChiefExecutiveOfficer.pdf	AngloGold Ashanti		N/A	No	Internal	Yes	Yes	0.0700211	2.5189	610.073	U3O8
905	327	35431	AngloGold Ashanti	AngloGold Ashanti 026		AngloGold Ashanti South Africa	Buffelsfontein	Buffelsfontein 5	South Africa	Africa	-26.9186	26.7867		Y	Inactive Care and Maintenance		Upstream	Upstream	60	34900000	0	High	SANS 10286	SANS			No	No	Yes	No	https://thevault.exchange/?get_group_doc=143/1560011239-AngloGoldAshantiMineTailingsDisclosurecertifiedbytheChairmanandChiefExecutiveOfficer.pdf	AngloGold Ashanti		N/A	No	Internal	Yes	Yes	0.0699481	2.56653	605.072	U3O8
906	328	26849	AngloGold Ashanti	AngloGold Ashanti 027		AngloGold Ashanti South Africa	Hartebeesfontein	Hartebeesfontein 1 & 2	South Africa	Africa	-26.8805	26.7692		Y	Reclamation		Upstream	Upstream	50	39800000	0	High	SANS 10286	SANS			No	No	Yes	No	https://thevault.exchange/?get_group_doc=143/1560011239-AngloGoldAshantiMineTailingsDisclosurecertifiedbytheChairmanandChiefExecutiveOfficer.pdf	AngloGold Ashanti		N/A	No	Internal	Yes	Yes	0.06933	2.61731	593.335	Gold
907	328	26849	AngloGold Ashanti	AngloGold Ashanti 028		AngloGold Ashanti South Africa	Hartebeesfontein	Hartebeesfontein 5 & 6	South Africa	Africa	-26.8774	26.7545		Y	Inactive Care and Maintenance		Upstream	Upstream	50	23600000	0	High	SANS 10286	SANS			No	No	Yes	No	https://thevault.exchange/?get_group_doc=143/1560011239-AngloGoldAshantiMineTailingsDisclosurecertifiedbytheChairmanandChiefExecutiveOfficer.pdf	AngloGold Ashanti		N/A	No	Internal	Yes	Yes	0.0691875	2.61083	591.072	Gold
908	329	26636	AngloGold Ashanti	AngloGold Ashanti 029		AngloGold Ashanti South Africa	MWS (Chemwes)	MWS (Chemwes) 4	South Africa	Africa	-26.8111	26.8008		Y	Inactive Care and Maintenance		Upstream	Upstream	20	19200000	19200000	High	SANS 10286	SANS			No	No	Yes	No	https://thevault.exchange/?get_group_doc=143/1560011239-AngloGoldAshantiMineTailingsDisclosurecertifiedbytheChairmanandChiefExecutiveOfficer.pdf	AngloGold Ashanti		N/A	No	Internal	Yes	Yes	0.0686106	2.6284	593.375	Gold
909	329	26636	AngloGold Ashanti	AngloGold Ashanti 030		AngloGold Ashanti South Africa	MWS (Chemwes)	MWS (Chemwes) 5	South Africa	Africa	-26.8187	26.7726		Y	Inactive Care and Maintenance		Upstream	Upstream	42	69200000	69200000	High	SANS 10286	SANS			No	No	Yes	No	https://thevault.exchange/?get_group_doc=143/1560011239-AngloGoldAshantiMineTailingsDisclosurecertifiedbytheChairmanandChiefExecutiveOfficer.pdf	AngloGold Ashanti		N/A	No	Internal	Yes	Yes	0.0685374	2.62419	591.157	Gold
910	330	41103	AngloGold Ashanti	AngloGold Ashanti 031		AngloGold Ashanti South Africa	East Complex	East Complex	South Africa	Africa	-26.9171	26.7698		Y	Reclamation	1956	Upstream	Upstream	57	37000000	0	High	SANS 10286	SANS			No	2001	Yes	No	https://thevault.exchange/?get_group_doc=143/1560011239-AngloGoldAshantiMineTailingsDisclosurecertifiedbytheChairmanandChiefExecutiveOfficer.pdf	AngloGold Ashanti		N/A	No	Internal	Yes	Yes	0.0698116	2.63366	593.109	Gold
911	331	26636	AngloGold Ashanti	AngloGold Ashanti 032		AngloGold Ashanti South Africa	South Pay Dam	South Pay Dam	South Africa	Africa	-26.9046	26.7655		Y	Reclamation		Upstream	Upstream	20	2200000	0	High	SANS 10286	SANS			No	2001	Yes	No	https://thevault.exchange/?get_group_doc=143/1560011239-AngloGoldAshantiMineTailingsDisclosurecertifiedbytheChairmanandChiefExecutiveOfficer.pdf	AngloGold Ashanti		N/A	No	Internal	Yes	Yes	0.0696186	2.6279	589.971	Gold
912	332	26636	AngloGold Ashanti	AngloGold Ashanti 033		AngloGold Ashanti South Africa	Southeast	Southeast	South Africa	Africa	-26.9053	26.7478		Y	Reclamation	1985	Upstream	Upstream	42	22800000	0	High	SANS 10286	SANS			No	2001	Yes	No	https://thevault.exchange/?get_group_doc=143/1560011239-AngloGoldAshantiMineTailingsDisclosurecertifiedbytheChairmanandChiefExecutiveOfficer.pdf	AngloGold Ashanti		N/A	No	Internal	Yes	Yes	0.0695105	2.63468	587.431	Gold
913	333	41103	AngloGold Ashanti	AngloGold Ashanti 034		AngloGold Ashanti South Africa	Vaal River Operations	West Complex	South Africa	Africa	-26.9435	26.6858		Y	Inactive Care and Maintenance	1954	Upstream	Upstream	63	139400000	16300000	High	SANS 10286	SANS			No	2017	Yes	No	https://thevault.exchange/?get_group_doc=143/1560011239-AngloGoldAshantiMineTailingsDisclosurecertifiedbytheChairmanandChiefExecutiveOfficer.pdf	AngloGold Ashanti		1905	Yes	Both	Yes	Yes	0.0697623	2.62027	589.498	Gold
914	333	41103	AngloGold Ashanti	AngloGold Ashanti 035		AngloGold Ashanti South Africa	Vaal River Operations	West Extension	South Africa	Africa	-26.9344	26.7084		Y	Active	1985	Upstream	Upstream	63	36400000	41500000	High	SANS 10286	SANS			No	2014	Yes	Yes	https://thevault.exchange/?get_group_doc=143/1560011239-AngloGoldAshantiMineTailingsDisclosurecertifiedbytheChairmanandChiefExecutiveOfficer.pdf	AngloGold Ashanti		1905	Yes	Both	Yes	Yes	0.0697378	2.62408	592.432	Gold
915	334	41099	AngloGold Ashanti	AngloGold Ashanti 036		AngloGold Ashanti South Africa	Mponeng	Mponeng TSF	South Africa	Africa	-26.4552	27.4012		Y	Active	1990	Upstream	Upstream	41	45100000	50200000	High	SANS 10286	SANS			No	2017	Yes	Yes	https://thevault.exchange/?get_group_doc=143/1560011239-AngloGoldAshantiMineTailingsDisclosurecertifiedbytheChairmanandChiefExecutiveOfficer.pdf	AngloGold Ashanti		2009	Yes	Both	Yes	Yes	0.0662511	2.6226	651.251	Gold
916	335	41100	AngloGold Ashanti	AngloGold Ashanti 037		AngloGold Ashanti South Africa	Savuka	Savuka New Complex	South Africa	Africa	-26.4338	27.3588		Y	Active	1971	Upstream	Upstream	48	57600000	70500000	High	SANS 10286	SANS			No	2017	Yes	Yes	https://thevault.exchange/?get_group_doc=143/1560011239-AngloGoldAshantiMineTailingsDisclosurecertifiedbytheChairmanandChiefExecutiveOfficer.pdf	AngloGold Ashanti		2009	Yes	Both	Yes	Yes	0.065823	2.61579	666.169	Gold
917	335	41100	AngloGold Ashanti	AngloGold Ashanti 038		AngloGold Ashanti South Africa	Savuka	Savuka Old Complex	South Africa	Africa	-26.4237	27.3809		Y	Reclamation	1959	Upstream	Upstream	56	37100000	0	High	SANS 10286	SANS			No	Unknown	Yes	No	https://thevault.exchange/?get_group_doc=143/1560011239-AngloGoldAshantiMineTailingsDisclosurecertifiedbytheChairmanandChiefExecutiveOfficer.pdf	AngloGold Ashanti		N/A	No	Internal	Yes	Yes	0.065875	2.62007	679.89	Gold
922	336	30972	Minera Centinela S.A	Antofagasta 001	Marubeni Corporation AntoFagasta PLC	Minera Centinela S.A	Centinela	Thickened Tailings Deposit	Chile	South America	-22.9996	-69.1243	Y	Y	Active	2011	Downstream	Downstream	25	154000000	270000000	Medium	Antofagasta Minerals Risk Evaluation Guideline; which is based on the ISO 31000 risk management standard.	AF			No	2017	Yes	Yes	https://www.antofagasta.co.uk/media/3556/antofagasta-tailings-facility-management-6-june-2019.pdf	Antofagasta		2018	Yes	Both	Yes	Yes	2.94069	4.26432	9	Copper
923	337	27131	Minera Los Pelambres S.A.	Antofagasta 002	JX Nippon Mining & Metals Corporation; Mitsubishi Materials Corporation; Mitsubishi Corporation and Marubeni Corporation.	Minera Los Pelambres S.A.	Los Pelambres	Tailings Dam	Chile	South America	-31.8391	-70.6016	Y	Y	Active	2009	Downstream	Downstream	165	419120091	638950000	High	Antofagasta Minerals Risk Evaluation Guideline; which is based on the ISO 31000 risk management standard.	AF			No	2018	No	Yes	https://www.antofagasta.co.uk/media/3556/antofagasta-tailings-facility-management-6-june-2019.pdf	Antofagasta		2019	Yes	Both	Yes	Yes	3.81703	2.65921	217.054	Copper
924	337	27131	Minera Los Pelambres S.A.	Antofagasta 003	JX Nippon Mining & Metals Corporation; Mitsubishi Materials Corporation; Mitsubishi Corporation and Marubeni Corporation.	Minera Los Pelambres S.A.	Los Pelambres	Quillayes Tailings Dam	Chile	South America	-31.8391	-70.6016	Y	Y	Active	1999	Downstream	Downstream	191	272460939	272460939	High	Antofagasta Minerals Risk Evaluation Guideline; which is based on the ISO 31000 risk management standard.	AF			No	2019	No	Yes	https://www.antofagasta.co.uk/media/3556/antofagasta-tailings-facility-management-6-june-2019.pdf	Antofagasta		2019	Yes	Both	Yes	Yes	3.81703	2.65921	217.054	Copper
925	85	27390	Minera Zaldivar	Antofagasta 004	Barrick Gold Corporation; AntoFagasta PLC	Minera Zaldivar	Zaldivar	Minera Zaldivar	Chile	South America	-24.1978	-69.0657	Y	Y	Active	1995	Downstream	Downstream	39	9307097	11206148	Medium	Antofagasta Minerals Risk Evaluation Guideline; which is based on the ISO 31000 risk management standard.	AF			No	2015	Yes	Yes	https://www.antofagasta.co.uk/media/3556/antofagasta-tailings-facility-management-6-june-2019.pdf	Antofagasta		2019	Yes	Both	Yes	Yes	2.99703	4.96694	13.2921	Copper
926	338	54303	Compagnie miniere de l'Ogooue	Eramet 001	Eramet	Compagnie miniere de l'Ogooue	COMILOG	COMILOG - B1 to B9	Gabon	Africa	-1.54137	13.2478			Inactive	2010	Not Raised; Centreline	Single raise	18	11250000	11250000	Classe C	French Decree N2007-1735 of 11/12/2007 relatif la scurit des ouvrages hydrauliques et au comittechnique permanent des barrages et des ouvrages hydrauliques et modifiant le code de lenvironnement	FRA			No	Yes	Yes	closure pending	https://www.eramet.com/sites/default/files/2019-06/2019-06-06-Eramet-Responsible%20management%20of%20tailings_2.pdf	Eramet		2019	Yes	External	Yes	Yes	0.5106	1.14062	1879.82	Manganese
927	338	54303	Compagnie miniere de l'Ogooue	Eramet 002	Eramet	Compagnie miniere de l'Ogooue	COMILOG	COMILOG B10 (new bassins 2020-2028 - B11; B12; B13)	Gabon	Africa	-1.54137	13.2478			Active	2019	Not Raised	Single raise	18	0	8910000	Classe C	French Decree N2007-1735 of 11/12/2007 relatif la scurit des ouvrages hydrauliques et au comittechnique permanent des barrages et des ouvrages hydrauliques et modifiant le code de lenvironnement	FRA			No	Yes	Yes	Yes	https://www.eramet.com/sites/default/files/2019-06/2019-06-06-Eramet-Responsible%20management%20of%20tailings_2.pdf	Eramet		2019	Yes	External	Yes	Yes	0.5106	1.14062	1879.82	Manganese
928	338	54303	Compagnie miniere de l'Ogooue	Eramet 003	Eramet	Compagnie miniere de l'Ogooue	COMILOG	COMILOG CIM	Gabon	Africa	-1.50595	13.2677			Active	2001	Dry stack; Integrated pond	Dry-stack	30	8600000	9400000	Classe A	French Decree N2007-1735 of 11/12/2007 relatif la scurit des ouvrages hydrauliques et au comittechnique permanent des barrages et des ouvrages hydrauliques et modifiant le code de lenvironnement	FRA			No	Yes	Yes	Yes	https://www.eramet.com/sites/default/files/2019-06/2019-06-06-Eramet-Responsible%20management%20of%20tailings_2.pdf	Eramet		2019	Yes	External	Yes	Yes	0.5106	1.01034	1779.11	Manganese
929	339	63531	Eramet	Eramet 004	Eramet	Eramet	Marietta	Northern Impoundment	USA	North America	39.3785	-81.0218	Y		Active	1977	Downstream	Downstream	36	4300000	4500000	Classe I	OAC Rule 1501 :21-13-02	US-OH			No	Yes	No	Yes	https://www.eramet.com/sites/default/files/2019-06/2019-06-06-Eramet-Responsible%20management%20of%20tailings_2.pdf	Eramet		2018	Yes	External	Yes	Yes	0.235123	2.70033	1080.15	Ferromanganese
930	340	31389	Letseng	GEM Diamonds 001	GEM Diamonds	Construction and mining solutions	Letseng Diamond mine	Patiseng TSF	Lesotho	Africa	-28.9938	28.8825			Active	2008	Centreline; Downstream	Hybrid	106	28000000	18600000	High	South African Code of Practice for Mine Residue SANS 0286 (1998)	SANS			No	Yes	Yes	Yes	https://www.gemdiamonds.com/downloads/2019/notifications/06062019/tailings-safety-disclosure-response-patiseng.pdf	GEM Diamonds		2019	Yes	External	Yes	Yes	0.193311	2.24378	882.966	Diamonds
931	340	31389	Letseng	GEM Diamonds 002	GEM Diamonds	Construction and mining solutions	Letseng Diamond mine	Old TSF	Lesotho	Africa	-28.9907	28.8668			Active	1972	Centreline; Downstream	Hybrid	80	16000000	483000	High	South African Code of Practice for Mine Residue SANS 0286 (1998)	SANS			No	Yes	Yes	Yes	https://www.gemdiamonds.com/downloads/2019/notifications/06062019/tailings-safety-disclosure-response-patiseng.pdf	GEM Diamonds		2019	Yes	External	Yes	Yes	0.191668	2.22799	881.784	Diamonds
932	341	34027	Societe des Mines de Koman	Hummingbird resources 001	Hummingbird resources owns 85% of Glencar Mali SARL (Glencar) and Socit Malienne de la Petite Mine; aprivate Malian company; owns 5%. The government of Mali owns 10%	Glencar Mali SARL	Yanfolila Gold Mine	Yanfolila Tailings Storage Facility	Mali	Africa	11.2533	-8.41944			Active	2017	Downstream	Downstream	19	4946933	4946933	High	Canadian Dam Association; Technical Bulletin: Application of Dam Safety Guidelines to Mining Dams and the South African National Standards; SANS 10286: Code of Practice - Mine Residue; 1998.	CDA			No	Yes	No	Yes	https://hummingbirdresources.co.uk/responsible-mining/environment/	Hummingbird resources			Not given	Not given	Not given	Not given	0	1.985	1134.98	Gold
933	342	27175	KGHM Polska Miedz S.A.	KGHM 001	KGHM Polska Group	KGHM Polska Mied S.A.	Zelazny Most Reservoir	elazny Most Tailings Storage Facility	Poland	Europe	51.5148	16.2069			Active	1977	Upstream	Upstream	74.5	634000000	781000000	Category A	Act on mine tailings; DECREE OF THE MINISTER OF THE ENVIRONMENT dated 20 April 2007 on the technical conditions for hydrotechnical facilities and their siting; Building Law; ISO 31010	POL			No	Yes	Yes	Yes	https://kghm.com/en/sustainable-development/environment/tailings-and-waste-management	KGHM		2018	Yes	Both	Yes	Yes	0.244895	3.4	540.772	Copper
934	343	27653	Robinson Nevada Mining Company	KGHM 002	KGHM Polska Group	Robinson Nevada Mining Company	Robinson Mine	Giroux Wash Tailings Storage Facility	USA	North America	39.2251	-115.049	Y		Active	1995	Centreline; Downstream	Hybrid	64	180400000	258700000	High	Nevada Division of Water Resources; Dam Safety Branch per Nevada Administrative Code 535.140 (http://water.nv.gov/DamGuidelinesHazard.aspx )	US-NV			No	Yes	Yes	Yes	https://kghm.com/en/sustainable-development/environment/tailings-and-waste-management	KGHM		2017	Yes	External	Yes	Yes	0.908413	3.93604	292.962	Copper
935	344	28650	KGHM Polska Group	KGHM 003	KGHM / SUMITOMO METAL MINING / SUMITOMO CORPORATION	Sierra Gorda S.C.M	Sierra Gorda	Tailing Storage Facilities Sierra Gorda SCM	Chile	South America	-22.8641	-69.3887	Y		Active	2014	Downstream	Downstream	35	127255344	269605344	NA	Chilean regulations don't have guidelines for this under their classification system.	ND			Yes	Yes	Yes	Yes	https://kghm.com/en/sustainable-development/environment/tailings-and-waste-management	KGHM		2019	Yes	Both	Yes	Yes	3.16119	3.85271	4	Copper
936	345	41624	Mosaic Company (The)	Mosaic Company (The) 001		Mosaic Co Fertilizanres	Cajati	Cajati B1	Brazil	South America	-24.6999	-48.1125			Active	1973	Downstream	Downstream	44	4700000	5700000	High	Brazilian legislation DNPM 70.389/2017	BRA			No	2019	Yes	Yes	http://investors.mosaicco.com	The Mosaic Company		2019	Unknown	Both	Yes	Yes	0.0212283	1.5121	1652.29	Phosphate
937	345	41624	Mosaic Company (The)	Mosaic Company (The) 002		Mosaic Co Fertilizanres	Cajati	Cajati B12	Brazil	South America	-24.719	-48.0954			Active	1987	Centreline	Centreline	14	3200000	3500000	High	Brazilian legislation DNPM 70.389/2017	BRA			No	2019	Yes	Yes	http://investors.mosaicco.com	The Mosaic Company		2019	Unknown	Both	Yes	Yes	0.0210881	1.54519	1671.07	Phosphate
938	345	41624	Mosaic Company (The)	Mosaic Company (The) 003		Mosaic Co Fertilizanres	Cajati	Cajati B2	Brazil	South America	-24.6931	-48.1185			Active	1973	Downstream; Upstream	Hybrid	72	29000000	30000000	High	Brazilian legislation DNPM 70.389/2017	BRA			No	2019	Yes	Yes	http://investors.mosaicco.com	The Mosaic Company		2019	Unknown	Both	Yes	Yes	0.0212772	1.5	1643.55	Phosphate
939	346	30851	Mosaic Company (The)	Mosaic Company (The) 004		Mosaic Co Fertilizanres	Araxa	Araxa B1/B4	Brazil	South America	-19.6339	-46.9968			Inactive Care and Maintenance	1976	Centreline	Centreline	54	24000000	24000000	High	Brazilian legislation DNPM 70.389/2017	BRA			Yes	2019	Yes	Yes	http://investors.mosaicco.com	The Mosaic Company		2019	Unknown	Both	Yes	Yes	0.010387	1.84958	1626.59	Niobium
940	346	30851	Mosaic Company (The)	Mosaic Company (The) 005		Mosaic Co Fertilizanres	Araxa	Arax B2	Brazil	South America	-19.6416	-46.9743			Inactive Care and Maintenance	1987	Single Stage	Single raise	48	600000	12000000	High	Brazilian legislation DNPM 70.389/2017	BRA			No	2019	Yes	Yes	http://investors.mosaicco.com	The Mosaic Company		2019	Unknown	Both	Yes	Yes	0.0103124	1.86555	1639.03	Niobium
941	346	30851	Mosaic Company (The)	Mosaic Company (The) 006		Mosaic Co Fertilizanres	Araxa	Arax B5	Brazil	South America	-19.616	-47.0214			Active	1987	Centreline; Upstream	Hybrid	75	46000000	66000000	High	Brazilian legislation DNPM 70.389/2017	BRA			No	2019	Yes	Yes	http://investors.mosaicco.com	The Mosaic Company		2019	Unknown	Both	Yes	Yes	0.0104641	1.82442	1613.45	Niobium
942	346	30851	Mosaic Company (The)	Mosaic Company (The) 007		Mosaic Co Fertilizanres	Araxa	Araxa B6	Brazil	South America	-19.6134	-47.01			Construction	2018	Downstream	Downstream	60	0	45000000	High	Brazilian legislation DNPM 70.389/2017	BRA			No	2019	Yes	Yes	http://investors.mosaicco.com	The Mosaic Company		2019	Unknown	Both	Yes	Yes	0.0104266	1.83005	1617.55	Niobium
943	347	41620	Mosaic Company (The)	Mosaic Company (The) 008		Mosaic Co Fertilizanres	Catalao	Catalo BR	Brazil	South America	-18.1055	-47.7797			Active	1982	Centreline; Upstream	Hybrid	54	32500000	42500000	High	Brazilian legislation DNPM 70.389/2017	BRA			Yes	2019	Yes	Yes	http://investors.mosaicco.com	The Mosaic Company		2019	Unknown	Both	Yes	Yes	0.01	1.68451	1433.63	Phosphate
944	347	41620	Mosaic Company (The)	Mosaic Company (The) 009		Mosaic Co Fertilizanres	Catalao	Catalo BM	Brazil	South America	-18.1137	-47.784			Inactive Care and Maintenance	1982	Downstream	Downstream	28	1500000	Unknown	Medium	Brazilian legislation DNPM 70.389/2017	BRA			No	2019	Yes	Yes	http://investors.mosaicco.com	The Mosaic Company		2019	Unknown	Both	Yes	Yes	0.01	1.70283	1438.27	Phosphate
945	348	41621	Mosaic Company (The)	Mosaic Company (The) 010		Mosaic Co Fertilizanres	Tapira	Tapira BL-1	Brazil	South America	-19.8426	-46.8656			Inactive Care and Maintenance	1978	Centreline	Centreline	89	170000000	210000000	High	Brazilian legislation DNPM 70.389/2017	BRA			Yes	2019	Yes	Yes	http://investors.mosaicco.com	The Mosaic Company		2019	Unknown	Both	Yes	Yes	0.010017	1.9684	1666.75	Phosphate
946	348	41621	Mosaic Company (The)	Mosaic Company (The) 011		Mosaic Co Fertilizanres	Tapira	Tapira BR	Brazil	South America	-19.8388	-46.8337			Active	1982	Centreline	Centreline	63	80000000	174000000	High	Brazilian legislation DNPM 70.389/2017	BRA			Yes	2019	Yes	Yes	http://investors.mosaicco.com	The Mosaic Company		2019	Unknown	Both	Yes	Yes	0.0100028	1.96439	1667.89	Phosphate
947	349	41622	Mosaic Company (The)	Mosaic Company (The) 012		Mosaic Co Fertilizanres	Patos de Minas	Patos de Minas A	Brazil	South America	-18.3793	-46.9265			Inactive Care and Maintenance	1977	Single Stage	Single raise	6	631000	631000	Medium	Brazilian legislation DNPM 70.389/2018	BRA			No	2019	Yes	Yes	http://investors.mosaicco.com	The Mosaic Company		2019	Unknown	Both	Yes	Yes	0.01	1.55303	1579.71	Phosphate
948	349	41622	Mosaic Company (The)	Mosaic Company (The) 013		Mosaic Co Fertilizanres	Patos de Minas	Patos de Minas B	Brazil	South America	-18.3807	-46.9275			Inactive Care and Maintenance	1975	Downstream	Downstream	28	3260000	3260000	High	Brazilian legislation DNPM 70.389/2019	BRA			No	2019	Yes	Yes	http://investors.mosaicco.com	The Mosaic Company		2019	Unknown	Both	Yes	Yes	0.01	1.55466	1579.82	Phosphate
949	350	50023	Mosaic Company (The)	Mosaic Company (The) 014		Mosaic Co Potash	Esterhazy	K1;Dykes; Ponds; Expansion; Reclaim	Canada	North America	50.733	-101.947	Y		Active	1962	Downstream	Downstream	6	5593606	5593606	High	Canadian Dam Association	CDA			Yes	2019	Yes	Yes	http://investors.mosaicco.com	The Mosaic Company		None	Yes	External	Yes	Yes	0.058141	4.02054	499.213	Potash
950	350	50023	Mosaic Company (The)	Mosaic Company (The) 015		Mosaic Co Potash	Esterhazy	K2; Dykes; Ponds: Phase I; Phase II; Phase III; Phase IV; Phase V.	Canada	North America	50.663	-101.861	Y		Active	1967	Downstream	Downstream	5	5349082	5349082	High	Canadian Dam Association	CDA			Yes	2019	Yes	Yes	http://investors.mosaicco.com	The Mosaic Company		None	Yes	External	Yes	Yes	0.0590554	4.03958	485.991	Potash
951	351	37347	Mosaic Company (The)	Mosaic Company (The) 016		Mosaic Co Potash	Belle Plaine	Dykes; Ponds: TMA; Production.	Canada	North America	50.437	-105.18	Y		Active	1964	Downstream	Downstream	7	1435700	1435700	High	Canadian Dam Association	CDA			Yes	2019	Yes	Yes	http://investors.mosaicco.com	The Mosaic Company		None	Yes	External	Yes	Yes	0.138046	4.8245	424.582	Potash
952	352	37348	Mosaic Company (The)	Mosaic Company (The) 017		Mosaic Co Potash	Colonsay	dykes; Ponds: Cooling; Reclaim	Canada	North America	51.925	-105.777	Y		Active	1969	Downstream	Downstream	8	6422032	6422032	High	Canadian Dam Association	CDA			Yes	2018	Yes	Yes	http://investors.mosaicco.com	The Mosaic Company		None	Yes	External	Yes	Yes	0.0398979	4.25	430.95	Potash
953	353	37349	Mosaic Company (The)	Mosaic Company (The) 018		Mosaic Co Potash	Carlsbad	Clay Settling Dyke	USA	North America	32.412	-103.939	Y		Active	1931	Downstream	Downstream	7	419400	936300	Low	New Mexico Administrative Code (NMAC 19-25-12)	US-NM			No	2017	Yes	Yes	http://investors.mosaicco.com	The Mosaic Company		2016	Yes	External	Yes	Yes	0.315318	4.41462	333.972	Potash
954	355	65342	Kamioka Mining and Smelting Co	Mitsui Mining & Smelting Co. 001		Kamioka Mining and Smelting Co	Wasabo	Wasabo	Japan	Asia	36.3267	137.319	Y		Active	1955	Downstream	Downstream	137	26557000	140000	Low	Ministry of Economy; Trade; and Industry(2012)"Technical Policies of the ministerial decree defining technical standards of mining facilities"	JAP-1			No	No	Yes	Yes	https://www.mitsui-kinzoku.co.jp/wp-content/uploads/TalingsDamManagement.pdf	Mitsui Mining & Smelting Co.		1998	Yes	Internal	Yes	Yes	3.92339	2.97281	1764.23	Lead
955	354	65342	Kamioka Mining and Smelting Co	Mitsui Mining & Smelting Co. 002		Kamioka Mining and Smelting Co	Masutani	Masutani	Japan	Asia	36.4416	137.287	Y		Active	1955	Downstream	Downstream	140	6200000	150	Low	Ministry of Economy; Trade; and Industry(2012)"Technical Policies of the ministerial decree defining technical standards of mining facilities"	JAP-1			No	No	Yes	Yes	https://www.mitsui-kinzoku.co.jp/wp-content/uploads/TalingsDamManagement.pdf	Mitsui Mining & Smelting Co.		2000	Yes	Internal	Yes	Yes	3.95115	3.45586	1794.24	Lead
956	356	65342	Kamioka Mining and Smelting Co	Mitsui Mining & Smelting Co. 003		Kamioka Mining and Smelting Co	Shikamadani	Shikamadani	Japan	Asia	36.3585	137.304	Y		Active	1931	Downstream	Downstream	130	5441700	100	Low	Ministry of Economy; Trade; and Industry(2012)"Technical Policies of the ministerial decree defining technical standards of mining facilities"	JAP-1			No	No	Yes	Yes	https://www.mitsui-kinzoku.co.jp/wp-content/uploads/TalingsDamManagement.pdf	Mitsui Mining & Smelting Co.		2001	Yes	Internal	Yes	Yes	3.93785	3.46231	1763.08	Lead
957	357	-1	Nakatatsu Kougyou Co.; Ltd. ; a subsidiary of Mitsui Mining & Smelting Co.; Ltd.	Mitsui Mining & Smelting Co. 004		Nakatatsu Kougyou Co.; Ltd. ; a subsidiary of Mitsui Mining &Smelting Co.; Ltd.	Omokusa	Omokusa	Japan	Asia	35.88	136.576	Y		Inactive	1962	Upstream	Upstream	131	3650000	0	Low	Ministry of Economy; Trade; and Industry(2012) "Technical Policies of the ministerial decree defining technical standards of mining facilities"	JAP-1			No	No	No	Yes	https://www.mitsui-kinzoku.co.jp/wp-content/uploads/TalingsDamManagement.pdf	Mitsui Mining & Smelting Co.		2019	Yes	Internal	Yes	Yes	3.82767	3.38431	2250.87
958	358	-1	Nakatatsu Kougyou Co.; Ltd. ; a subsidiary of Mitsui Mining & Smelting Co.; Ltd.	Mitsui Mining & Smelting Co. 005		Nakatatsu Kougyou Co.; Ltd	Todorokidani	Todorokidani	Japan	Asia	35.8844	136.606	Y		Inactive	1954	Upstream	Upstream	76	533000	0	Low	Ministry of Economy; Trade; and Industry(2012)"Technical Policies of the ministerial decree defining technical standards of mining facilities"	JAP-1			No	No	No	Yes	https://www.mitsui-kinzoku.co.jp/wp-content/uploads/TalingsDamManagement.pdf	Mitsui Mining & Smelting Co.		2015	Yes	Internal	Yes	Yes	3.81668	3.03357	2293.03
959	359	-1	Mitsui Kushikino Mining Co.; Ltd. ;a subsidiary of Mitsui Mining & Smelting Co.; Ltd.	Mitsui Mining & Smelting Co. 006		Mitsui Kushikino Mining Co.; Ltd.	Kushikino	Kushikino No.3	Japan	Asia	31.7335	130.254	Y		Inactive	1972	Upstream	Upstream	86	478965	0	Low	Ministry of Economy; Trade; and Industry(2012)"Technical Policies of the ministerial decree defining technical standards of mining facilities"	JAP-1			No	No	No	Yes	https://www.mitsui-kinzoku.co.jp/wp-content/uploads/TalingsDamManagement.pdf	Mitsui Mining & Smelting Co.		2013	Yes	Internal	Yes	Yes	-9999	-9999	-2.61e+306
960	360	-1	Nakatatsu Kougyou Co.; Ltd. ; a subsidiary of Mitsui Mining & Smelting Co.; Ltd.	Mitsui Mining & Smelting Co. 007		Nakatatsu Kougyou Co.; Ltd.	Kurotani	Kurotani	Japan	Asia	35.879	136.602	Y		Inactive	1942	Upstream	Upstream	8	250000	0	Low	Ministry of Economy; Trade; and Industry(2012)"Technical Policies of the ministerial decree defining technical standards of mining facilities"	JAP-1			No	No	No	Yes	https://www.mitsui-kinzoku.co.jp/wp-content/uploads/TalingsDamManagement.pdf	Mitsui Mining & Smelting Co.		2015	Yes	Internal	Yes	Yes	3.82161	3.01358	2295.78
961	361	-1	Mitsui Mining and Smelting Co.	Mitsui Mining & Smelting Co. 008		Mitsui Mining and Smelting Co.	Noda	Noda	Japan	Asia	35.1906	132.438	Y		Inactive	1975	Upstream	Upstream	25	199500	0	Low	Ministry of Economy; Trade; and Industry(2012)"Technical Policies of the ministerial decree defining technical standards of mining facilities"	JAP-1			No	No	No	Yes	https://www.mitsui-kinzoku.co.jp/wp-content/uploads/TalingsDamManagement.pdf	Mitsui Mining & Smelting Co.		2014	Yes	Internal	Yes	Yes	-9999	-9999	-6.17e+307
962	359	-1	Mitsui Kushikino Mining Co.; Ltd. ;a subsidiary of Mitsui Mining & Smelting Co.; Ltd.	Mitsui Mining & Smelting Co. 009		Mitsui Kushikino Mining Co.; Ltd.	Kushikino	Kushikino No.1	Japan	Asia	31.4349	130.163	Y		Inactive	1973	Upstream	Upstream	23	172605	0	Low	Ministry of Economy; Trade; and Industry(2012)"Technical Policies of the ministerial decree defining technical standards of mining facilities"	JAP-1			No	No	No	Yes	https://www.mitsui-kinzoku.co.jp/wp-content/uploads/TalingsDamManagement.pdf	Mitsui Mining & Smelting Co.		2019	Yes	Internal	Yes	Yes	-9999	-9999	-4.08e+306
963	362	-1	Mitsui Mining and Smelting Co.	Mitsui Mining & Smelting Co. 010		Mitsui Mining & Smelting Co.; Ltd.	Hatai	Hatai	Japan	Asia	35.1805	132.437	Y		Inactive	1975	Upstream	Upstream	15	138043	0	Low	Ministry of Economy; Trade; and Industry(2012)"Technical Policies of the ministerial decree defining technical standards of mining facilities"	JAP-1			No	No	No	Yes	https://www.mitsui-kinzoku.co.jp/wp-content/uploads/TalingsDamManagement.pdf	Mitsui Mining & Smelting Co.		2014	Yes	Internal	Yes	Yes	-9999	3.58463	1773.63
964	359	-1	Mitsui Kushikino Mining Co.; Ltd. ;a subsidiary of Mitsui Mining & Smelting Co.; Ltd.	Mitsui Mining & Smelting Co. 011		Mitsui Kushikino Mining Co.; Ltd.	Kushikino	Kushikino No.2	Japan	Asia	31.7309	130.275	Y		Inactive	1973	Upstream	Upstream	40	99500	0	Low	Ministry of Economy; Trade; and Industry(2012)"Technical Policies of the ministerial decree defining technical standards of mining facilities"	JAP-1			No	No	No	Yes	https://www.mitsui-kinzoku.co.jp/wp-content/uploads/TalingsDamManagement.pdf	Mitsui Mining & Smelting Co.		2019	Yes	Internal	Yes	Yes	-9999	3.6424	2232.9
965	363	-1	Mitsui Kushikino Mining Co.; Ltd. ;a subsidiary of Mitsui Mining & Smelting Co.; Ltd.	Mitsui Mining & Smelting Co. 012		Mitsui Kushikino Mining Co.; Ltd.	Arakawa	Arakawa	Japan	Asia	31.7561	130.276	Y		Inactive	1950	Upstream	Upstream	26	48000	0	Low	Ministry of Economy; Trade; and Industry(2012)"Technical Policies of the ministerial decree defining technical standards of mining facilities"	JAP-1			No	No	No	Yes	https://www.mitsui-kinzoku.co.jp/wp-content/uploads/TalingsDamManagement.pdf	Mitsui Mining & Smelting Co.		2019	Yes	Internal	Yes	Yes	-9999	3.78942	2332.75
966	364	-1	Mitsui Kushikino Mining Co.; Ltd. ;a subsidiary of Mitsui Mining & Smelting Co.; Ltd.	Mitsui Mining & Smelting Co. 013		Mitsui Kushikino Mining Co.; Ltd.	Ounoyama	Ounoyama	Japan	Asia	31.9297	130.694	Y		Inactive	1940	Upstream	Upstream	14	39000	0	Low	Ministry of Economy; Trade; and Industry(2012)"Technical Policies of the ministerial decree defining technical standards of mining facilities"	JAP-1			No	No	No	No	https://www.mitsui-kinzoku.co.jp/wp-content/uploads/TalingsDamManagement.pdf	Mitsui Mining & Smelting Co.		2019	Yes	Internal	Yes	Yes	3.22163	3.12672	2464.32
967	365	27124	Compania Minera Santa Luisa S.A. ;a subsidiary of Mitsui Mining & Smelting Co.; Ltd.	Mitsui Mining & Smelting Co. 014		Compania Minera Santa Luisa S.A.	Chuspic	Chuspic	Peru	South America	-9.87618	-77.0208			Active	1974	Downstream	Downstream	40	8230000	316000	Low	"Gua Ambiental para la Estabilidad de Taludes de Depsitosde Residuos Slidos Provenientes de Actividades Mineras byMinistry of Energy and Mines in Peru(DGAA; Vol. XVI 1998)	PER			No	No	No	Yes	https://www.mitsui-kinzoku.co.jp/wp-content/uploads/TalingsDamManagement.pdf	Mitsui Mining & Smelting Co.		2017	Yes	Internal	Yes	Yes	3.56975	3.75241	740.457	Zinc
968	366	29152	Sociedad Contractual Minera Lumina Copper Chile.	JX Nippon Mining & Metals 052	JX Nippon / Mitsui Mining and Smelting Co.	Sociedad Contractual Minera Lumina Copper Chile.	Caserones	La Brea	Chile	South America	-28.1231	-69.6173	Y	Y	Active	2014	Downstream	Downstream	140	50290375	130032000	High	Decreto Supremo N 248 by Ministry of Mining in Chile.	CHL			No	2018	Yes	Yes	https://www.nmm.jx-group.co.jp/english/sustainability/dam/index.html	JX Nippon Mining & Metals		2017	Yes	External	Yes	Yes	2.87934	4.12562	64.1954	Copper
969	366	29152	Sociedad Contractual Minera Lumina Copper Chile.	JX Nippon Mining & Metals 053	JX Nippon / Mitsui Mining and Smelting Co.	Sociedad Contractual Minera Lumina Copper Chile.	Caserones	Bajo (El Tambo)	Chile	South America	-28.1899	-69.5412	Y	Y	Active	2014	Spigot and Paddock	Upstream	10	13293000	62228000	High	Decreto Supremo N248 by Ministry ofMining in Chile.	CHL			No	No	Yes	Yes	https://www.nmm.jx-group.co.jp/english/sustainability/dam/index.html	JX Nippon Mining & Metals		2005	Yes	External	Yes	Yes	2.80983	5.2593	109.621	Copper
970	367	28530	Oceanagold Singapore pty ltd	OceanaGold 001		Oceanagold Singapore pty ltd	Didipio	Didipio Tailings Storage Facility	Philippines	Asia	16.3163	121.439			Active	2012	Downstream	Downstream	60	14346242	27179131	High B	ANCOLD	ANCOLD			No	Yes	Yes	Yes	https://www.oceanagold.com/sustainability/environment/tailings-management/	OceanaGold		2005	Yes	External	Yes	Yes	2.12591	2.32829	2402.03	Gold
971	368	25008	Haile Gold Mine inc	OceanaGold 002		Haile Gold Mine inc	Haile Gold Mine	Duckwood Tailings Storage Facility	USA	North America	34.6158	-80.5371	Y		Active	2016	Downstream	Downstream	23	1800000	28000000	Low	South Carolina Department of Health and Environmental Control - Dam Safety	US-SC			No	Yes	Yes	Yes	https://www.oceanagold.com/sustainability/environment/tailings-management/	OceanaGold		2005	Yes	External	Yes	Yes	0.685854	2.70833	1213.28	Gold
972	369	25679	Oceanagold	OceanaGold 003		Waihi Gold	Martha Mine	TSF1A	New Zealand	Oceania	-37.3997	175.879	Y		Active		Downstream	Downstream	66	12000000	13300000	High	NZSOLD	NZSOLD			No	Yes	Yes	Yes	https://www.oceanagold.com/sustainability/environment/tailings-management/	OceanaGold		2005	Yes	External	Yes	Yes	2.94336	4.78467	1699.85	Gold
973	369	25679	Oceanagold	OceanaGold 004		Waihi Gold	Martha Mine	TSF2	New Zealand	Oceania	-37.3997	175.879	Y		Inactive	1987	Downstream	Downstream	60	9400000	9400000	High	NZSOLD	NZSOLD			No	Yes	Yes	Yes	https://www.oceanagold.com/sustainability/environment/tailings-management/	OceanaGold		2005	Yes	External	Yes	Yes	2.94336	4.78467	1699.85	Gold
974	370	26601	Oceanagold LTD	OceanaGold 005		Oceanagold LTD	Macraes Mine	Mixed Tails Impoundment	New Zealand	Oceania	-45.3669	170.434	Y		Inactive	1991	Downstream; Upstream	Hybrid	180	52000000	52000000	High	NZSOLD	NZSOLD			No	Yes	Yes	No	https://www.oceanagold.com/sustainability/environment/tailings-management/	OceanaGold		2019	Yes	External	Yes	Yes	1.95982	4.31059	747.262	Gold
975	370	26601	Oceanagold LTD	OceanaGold 006		Oceanagold LTD	Macraes Mine	Southern Pit 11A	New Zealand	Oceania	-45.3623	170.443	Y		Inactive	2000	Downstream; Upstream	Hybrid	85	20000000	20000000	High	NZSOLD	NZSOLD			No	Yes	Yes	No	https://www.oceanagold.com/sustainability/environment/tailings-management/	OceanaGold		2005	Yes	External	Yes	Yes	1.95114	4.35812	755.981	Gold
976	370	26601	Oceanagold LTD	OceanaGold 007		Oceanagold LTD	Macraes Mine	Top Tipperary Tailings Storage Facility	New Zealand	Oceania	-45.3596	170.485	Y		Active	2012	Downstream	Downstream	66	25000000	36000000	Medium	NZSOLD	NZSOLD			No	Yes	Yes	Yes	https://www.oceanagold.com/sustainability/environment/tailings-management/	OceanaGold		2005	Yes	External	Yes	Yes	1.93455	4.49114	699.974	Gold
977	371	27036	Oceanagold	OceanaGold 008			Reefton Gold Mine	Fossickers Tailing Storage Facility	New Zealand	Oceania	-42.1807	171.889	Y		Closed	2007	Downstream	Downstream	40	9670000	9670000	Medium	NZSOLD	NZSOLD			No	Yes	Yes	Yes	https://www.oceanagold.com/sustainability/environment/tailings-management/	OceanaGold		2019	Yes	External	Yes	Yes	5.55148	3.95577	3102.32	Gold
978	371	27036	Oceanagold	OceanaGold 009			Reefton Gold Mine	Souvenir Tailings Storage Facility	New Zealand	Oceania	-42.1846	171.896	Y		Closed	2014	Open-pit	In-pit/landform	71	270000	270000	Low	NZSOLD	NZSOLD			No	No	Yes	Yes	https://www.oceanagold.com/sustainability/environment/tailings-management/	OceanaGold		2005	Yes	External	Yes	Yes	5.55432	4.08515	3332.11	Gold
979	372	26193	Climax Resources	OceanaGold 010	Oceanagold	Climax Resources	Sheahan-Grants Mine	Sheahan-Grants TSF	Australia	Oceania	-33.6292	148.998	Y		Closed	1987	Downstream	Downstream	0	1744450	1744450	NA	ANCOLD	ANCOLD			No	Yes	No	Yes	https://www.oceanagold.com/sustainability/environment/tailings-management/	OceanaGold		2005	Yes	External	Yes	Yes	0.915844	3.28555	811.503	Gold
980	372	26193	Climax Resources	OceanaGold 011	Oceanagold	Climax Resources	Sheahan-Grants Mine	Sheahan-Grants In-Pit TSF	Australia	Oceania	-33.6231	148.99	Y		Closed	1992	In-pit	In-pit/landform	0	771850	771850	NA	ANCOLD	ANCOLD			No	No	No	Yes	https://www.oceanagold.com/sustainability/environment/tailings-management/	OceanaGold		Not given	Yes	External	Yes	Yes	0.914982	3.25407	785.968	Gold
981	373	78512	MARBL Lithium Operations Pty Ltd	Mineral Resources 001	Mineral Resources Limited; Albermarle Corporation	MARBL Lithium Operations Pty Ltd	Wodgina	Wodgina TSF1	Australia	Oceania	-21.1814	118.673	Y		Closed		Landform	Other		Unknown	Unknown	Low	MRL Risk Matrix	MRL			No	Yes	No	Yes	https://s3-ap-southeast-2.amazonaws.com/assets.mineralresources.com.au/app/uploads/2020/01/13105846/Tailings-Safety-Disclosure-Response-2020.pdf	Mineral Resources		Unknown	No	Internal	Yes	No	1.27977	2.71431	311.866	Lithium
982	373	78512	MARBL Lithium Operations Pty Ltd	Mineral Resources 002	Mineral Resources Limited; Albermarle Corporation	MARBL Lithium Operations Pty Ltd	Wodgina	Wodgina TSF2	Australia	Oceania	-21.1808	118.679	Y		Closed		Landform	Other		Unknown	Unknown	Low	MRL Risk Matrix	MRL			No	Yes	No	Yes	https://s3-ap-southeast-2.amazonaws.com/assets.mineralresources.com.au/app/uploads/2020/01/13105846/Tailings-Safety-Disclosure-Response-2020.pdf	Mineral Resources		Unknown	No	Internal	Yes	No	1.27964	2.71139	312.768	Lithium
983	373	78512	MARBL Lithium Operations Pty Ltd	Mineral Resources 003	Mineral Resources Limited; Albermarle Corporation	MARBL Lithium Operations Pty Ltd	Wodgina	Wodgina TSF3	Australia	Oceania	-21.1878	118.664	Y		Closed		Landform	Other	27	10380365	10380365	Low	MRL Risk Matrix	MRL			No	Yes	No	Yes	https://s3-ap-southeast-2.amazonaws.com/assets.mineralresources.com.au/app/uploads/2020/01/13105846/Tailings-Safety-Disclosure-Response-2020.pdf	Mineral Resources		Unknown	No	Internal	Yes	No	1.27977	2.7188	315.233	Lithium
984	373	78512	MARBL Lithium Operations Pty Ltd	Mineral Resources 004	Mineral Resources Limited; Albermarle Corporation	MARBL Lithium Operations Pty Ltd	Wodgina	Wodgina TSF3E	Australia	Oceania	-21.1842	118.665	Y		Active	2019	Landform	Other	16	218588	2000000	Low	MRL Risk Matrix	MRL			No	2019	Yes	Yes	https://s3-ap-southeast-2.amazonaws.com/assets.mineralresources.com.au/app/uploads/2020/01/13105846/Tailings-Safety-Disclosure-Response-2020.pdf	Mineral Resources		2019	Yes	Internal	Yes	Yes	1.27988	2.72573	313.564	Lithium
985	374	37174	Reed Industrial Minerals Pty Ltd	Mineral Resources 005	Mineral Resources Limited; Jiangxi Ganfeng Lithium Co.; Ltd	Mineral Resources Limited	Mt Marion	Mt Marion GCB	Australia	Oceania	-31.0808	121.433	Y		Active	2016	In-pit	In-pit/landform	37	1900000	7500000	Low	TSF code of practice (WADMP 2013)	AU-WA			No	N/A	Yes	Yes	https://s3-ap-southeast-2.amazonaws.com/assets.mineralresources.com.au/app/uploads/2020/01/13105846/Tailings-Safety-Disclosure-Response-2020.pdf	Mineral Resources		2019	Yes	Both	Yes	Yes	0.716428	3.62434	281.28	Lithium
986	375	54972	Iluka	Iluka Resources 001		Iluka	Jacinth	Jacinth	Australia	Oceania	-30.907	132.22	Y		Active	2018	Downstream	Downstream	37	2000000	4500000	High	ANCOLD	ANCOLD			No	No	Yes	Yes	https://www.iluka.com/getattachment/941d66bc-f997-43b6-a30c-2fa76e4a6c7c/iluka-tailings-management-overview.aspx	Iluka Resources		2019	Yes	Both	Yes	Yes	0.256188	3.94948	243.68	Ilmenite
987	376	59552	Iluka	Iluka Resources 002		Iluka	Cataby	Cataby	Australia	Oceania	-30.75	115.75	Y		Active	2019	Downstream	Downstream	4	900000	20400000	Very Low	DMP and ANCOLD	ANCOLD			No	No	Yes	Yes	https://www.iluka.com/getattachment/941d66bc-f997-43b6-a30c-2fa76e4a6c7c/iluka-tailings-management-overview.aspx	Iluka Resources		2005	Yes	Both	Yes	Yes	1.00976	3.70625	548.75	Ilmenite
988	377	61411	Iluka	Iluka Resources 003		Iluka	Narngulu	Narngulu	Australia	Oceania	-28.82	114.67	Y		Active	1986	Downstream	Downstream	5	Unknown	Unknown	Significant	DMP and ANCOLD	ANCOLD			No	Yes	Yes	Yes	https://www.iluka.com/getattachment/941d66bc-f997-43b6-a30c-2fa76e4a6c7c/iluka-tailings-management-overview.aspx	Iluka Resources		2017	Yes	Both	Yes	Yes	-9999	4.86825	450.71	Rutile
989	378	37062	Iluka	Iluka Resources 004		Iluka	North Capel	North Capel	Australia	Oceania	-33.51	115.6	Y		Active	1991	Downstream	Downstream	8	2500000	5000000	Significant	DMP and ANCOLD	ANCOLD			No	Yes	Yes	Yes	https://www.iluka.com/getattachment/941d66bc-f997-43b6-a30c-2fa76e4a6c7c/iluka-tailings-management-overview.aspx	Iluka Resources		2019	Yes	Both	Yes	Yes	-9999	4.88917	798.45	Lanthanides
990	379	54788	Sierra Rutile ltd	Iluka Resources 005	Iluka	Sierra Rutile ltd	Lanti	Lanti	Sierra Leone	Africa	7.67	-12.3			Active	1990	Downstream	Downstream	25	63000000	78000000	High	ANCOLD	ANCOLD			Yes	Yes	Yes	Yes	https://www.iluka.com/getattachment/941d66bc-f997-43b6-a30c-2fa76e4a6c7c/iluka-tailings-management-overview.aspx	Iluka Resources		2019	No	Both	No	No	0.75564	2.16417	3101.45	Rutile
991	380	54788	Sierra Rutile ltd	Iluka Resources 006	Iluka	Sierra Rutile ltd	Gangama	Gangama	Sierra Leone	Africa	7.72	-12.35			Active	2016	Downstream	Downstream	20	3000000	8000000	High	ANCOLD	ANCOLD			Yes	Yes	Yes	Yes	https://www.iluka.com/getattachment/941d66bc-f997-43b6-a30c-2fa76e4a6c7c/iluka-tailings-management-overview.aspx	Iluka Resources		2019	No	Both	No	No	-9999	2.01833	3082.8	Rutile
992	381	54788	Sierra Rutile ltd	Iluka Resources 007	Iluka	Sierra Rutile ltd	Sierra Rutile MSP	Sierra Rutile MSP	Sierra Leone	Africa	7.76	-12.29			Active	2003	Downstream	Downstream	5	1200000	1600000	High	ANCOLD	ANCOLD			No	Yes	Yes	Yes	https://www.iluka.com/getattachment/941d66bc-f997-43b6-a30c-2fa76e4a6c7c/iluka-tailings-management-overview.aspx	Iluka Resources		2019	No	Both	No	No	0.756646	2.01142	2991.07	Rutile
993	382	27804	MMG	MMG 001	MMG (62.5%); a wholly owned subsidiary of Guoxin International Investment Co. Ltd (22.5%) and CITIC Metal Co. Ltd (15.0%).	MMG	Las Bambas	Las Bambas TSF1	Peru	South America	-14.0994	-72.3156		Y	Active	2015	Downstream	Downstream	190	185000000	275000000	Extreme	ANCOLD (2012) Guidelines on the Consequence Categories for Dams	ANCOLD			No	2016	Yes	Yes	https://www.mmg.com/wp-content/uploads/2019/12/MMG_Mine_Tailings_Storage_Facilities.pdf	MMG		2018	Yes	Both	Yes	Yes	2.23669	2.37902	968.416	Copper
994	383	33340	MMG	MMG 002		Anvil Mining	Kinsevere	Kinsevere TSF1	Democratic Republic of Congo	Africa	-11.3625	27.555		Y	Inactive/reclimation under planning	2006	Upstream	Upstream	25	1100000	0	High C	ANCOLD (2012) Guidelines on the Consequence Categories for Dams	ANCOLD			No	N/A	Yes	No	https://www.mmg.com/wp-content/uploads/2019/12/MMG_Mine_Tailings_Storage_Facilities.pdf	MMG		2019	No	Both	Yes	Yes	0.773069	2.69167	1130.9	Copper
995	383	33340	MMG	MMG 003		Anvil Mining	Kinsevere	Kinsevere TSF2	Democratic Republic of Congo	Africa	-11.3764	27.575		Y	Active	2011	Downstream	Downstream	33	18600000	26400000	Extreme	ANCOLD (2012) Guidelines on the Consequence Categories for Dams	ANCOLD			No	2018	Yes	Yes	https://www.mmg.com/wp-content/uploads/2019/12/MMG_Mine_Tailings_Storage_Facilities.pdf	MMG		2019	Yes	Both	Yes	Yes	0.767438	2.69861	1132.33	Copper
996	384	27542	MMG	MMG 004		MMG	Rosebery Bobadil Dam	Rosebery Bobadil Dam	Australia	Oceania	-41.7508	145.513	Y	Y	Inactive Care and Maintenance	1974	Upstream; Downstream	Hybrid	35	22900000	24400000	High C	ANCOLD (2012) Guidelines on the Consequence Categories for Dams	ANCOLD			No	2013	Yes	Yes	https://www.mmg.com/wp-content/uploads/2019/12/MMG_Mine_Tailings_Storage_Facilities.pdf	MMG		2019	Partial	Both	Yes	Yes	0.824415	5.21378	2077.83	Zinc
997	385	27542	MMG	MMG 005		MMG	Rosebery	Rosebery 2/5 Dam	Australia	Oceania	-41.7864	145.542	Y	Y	Active	2018	Downstream; Upstream	Hybrid	26	2500000	4200000	High C	ANCOLD (2012) Guidelines on the Consequence Categories for Dams	ANCOLD			Yes	2016	Yes	Yes	https://www.mmg.com/wp-content/uploads/2019/12/MMG_Mine_Tailings_Storage_Facilities.pdf	MMG		2019	Partial	Both	Yes	Yes	0.818469	5.5653	2167.96	Zinc
998	386	27587	MMG	MMG 006		MMG Dugald River pty ltd	Dugald River	Dugald River TSF1	Australia	Oceania	-20.2239	140.129	Y	Y	Active	2018	Centreline	Centreline	37	36600000	36600000	High C	ANCOLD (2012) Guidelines on the Consequence Categories for Dams	ANCOLD			No	2015	Yes	Yes	https://www.mmg.com/wp-content/uploads/2019/12/MMG_Mine_Tailings_Storage_Facilities.pdf	MMG		2018	Yes	Both	Yes	Yes	0.290372	2.87806	553.734	Zinc
999	387	26846	Sibanye-Stillwater	Sibanye-Stillwater 001	None	Rand Uranium Proprietary Limited (Rand Uranium)	Cooke mine	Cooke TSF	South Africa	Africa	-26.2435	27.7495		Y	Inactive Care and Maintenance	1977	Upstream	Upstream	45	73000000	73000000	Medium	SANS 10286	SANS			No	No	Yes	Yes	https://thevault.exchange/?get_group_doc=245/1559906270-sibanye-stillwater-tailings-storage-facilities-07jun2019.pdf	Sibanye-Stillwater		2019	No	External	Yes	Yes	0.0668443	2.57435	709.776	Gold
1000	387	26846	Sibanye-Stillwater	Sibanye-Stillwater 002	None	Rand Uranium Proprietary Limited (Rand Uranium)	Cooke mine	Millsite complex (38;39;40;41; Valley dam)	South Africa	Africa	-26.1317	27.7018		Y	Inactive Care and Maintenance	1900	Upstream	Upstream	50	79000000	86580000	Medium	SANS 10286	SANS			No	No	Yes	Yes	https://thevault.exchange/?get_group_doc=245/1559906270-sibanye-stillwater-tailings-storage-facilities-07jun2019.pdf	Sibanye-Stillwater		2019	No	External	Yes	Yes	0.0656444	2.55502	738.05	Gold
1001	388	34696	Sibanye-Stillwater	Sibanye-Stillwater 003	None	Ezulwini Mining Company Proprietary Limited	Ezulwini	Ezulwini South TSF (Dormant)	South Africa	Africa	-26.3812	27.7198		Y	Inactive Care and Maintenance	1959	Upstream	Upstream	36	61000000	68580000	Medium	SANS 10286	SANS			No	No	Yes	Yes	https://thevault.exchange/?get_group_doc=245/1559906270-sibanye-stillwater-tailings-storage-facilities-07jun2019.pdf	Sibanye-Stillwater		2019	No	External	Yes	Yes	0.0676377	2.55174	697.129	U3O8
1002	388	34696	Sibanye-Stillwater	Sibanye-Stillwater 004	None	Ezulwini Mining Company Proprietary Limited	Ezulwini	Ezulwini North TSF (Active)	South Africa	Africa	-26.3534	27.7257		Y	Active	1982	Upstream	Upstream	31	21700000	30790000	High	SANS 10286	SANS			No	Yes	Yes	Yes	https://thevault.exchange/?get_group_doc=245/1559906270-sibanye-stillwater-tailings-storage-facilities-07jun2019.pdf	Sibanye-Stillwater		2019	No	External	Yes	Yes	0.0674573	2.53181	705.233	U3O8
1003	389	26581	Sibanye-Stillwater	Sibanye-Stillwater 005	None	Sibanye Gold Limited (trading as Sibanye-Stillwater)	Kloof	Kloof TSF 2	South Africa	Africa	-26.4434	27.5908		Y	Active	1960	Upstream	Upstream	58	41500000	46020000	Medium	SANS 10286	SANS			No	Yes	Yes	Yes	https://thevault.exchange/?get_group_doc=245/1559906270-sibanye-stillwater-tailings-storage-facilities-07jun2019.pdf	Sibanye-Stillwater		2019	No	External	Yes	Yes	0.0672926	2.56454	668.198	Gold
1004	390	28821	Sibanye-Stillwater	Sibanye-Stillwater 006	None	Sibanye Gold Limited (trading as Sibanye-Stillwater)	Leeudoorn	Leeudoorn TSF	South Africa	Africa	-26.4601	27.568		Y	Active	1982	Upstream	Upstream	31	19600000	24620000	Medium	SANS 10286	SANS			No	Yes	Yes	Yes	https://thevault.exchange/?get_group_doc=245/1559906270-sibanye-stillwater-tailings-storage-facilities-07jun2019.pdf	Sibanye-Stillwater		2019	No	External	Yes	Yes	0.0672806	2.59161	661.038	Gold
1005	391	26842	Sibanye-Stillwater	Sibanye-Stillwater 007	None	Sibanye Gold Limited (trading as Sibanye-Stillwater)	Driefontein	Driefontein 1 TSF	South Africa	Africa	-26.2435	27.7495		Y	Active	1972	Upstream	Upstream	33	37000000	54510000	High	SANS 10286	SANS			No	Yes	Yes	Yes	https://thevault.exchange/?get_group_doc=245/1559906270-sibanye-stillwater-tailings-storage-facilities-07jun2019.pdf	Sibanye-Stillwater		2019	No	External	Yes	Yes	0.0668443	2.57435	709.776	Gold
1006	391	26842	Sibanye-Stillwater	Sibanye-Stillwater 008	None	Sibanye Gold Limited (trading as Sibanye-Stillwater)	Driefontein	Driefontein 2 TSF	South Africa	Africa	-26.3705	27.5027		Y	Active	1972	Upstream	Upstream	33	35000000	54510000	High	SANS 10286	SANS			No	Yes	Yes	Yes	https://thevault.exchange/?get_group_doc=245/1559906270-sibanye-stillwater-tailings-storage-facilities-07jun2019.pdf	Sibanye-Stillwater		2019	No	External	Yes	Yes	0.0661802	2.5741	693.071	Gold
1007	392	25818	Sibanye-Stillwater	Sibanye-Stillwater 009		Sibanye Gold Limited (trading as Sibanye-Stillwater)	Beatrix	BTX1 (Beatrix Dormant TSF compartment)	South Africa	Africa	-28.287	26.7704		Y	Inactive Care and Maintenance	1983	Upstream	Upstream	30	31800000	31800000	High	SANS 10286	SANS			No	Yes	Yes	Yes	https://thevault.exchange/?get_group_doc=245/1559906270-sibanye-stillwater-tailings-storage-facilities-07jun2019.pdf	Sibanye-Stillwater		2019	No	External	Yes	Yes	0.256149	2.61672	565.88	Gold
1008	392	25818	Sibanye-Stillwater	Sibanye-Stillwater 010		Sibanye Gold Limited (trading as Sibanye-Stillwater)	Beatrix	BTX2 (Beatrix Active TSF compartment)	South Africa	Africa	-28.2737	26.7717		Y	Active	2002	Upstream	Upstream	28	23600000	33700000	High	SANS 10286	SANS			No	Yes	Yes	Yes	https://thevault.exchange/?get_group_doc=245/1559906270-sibanye-stillwater-tailings-storage-facilities-07jun2019.pdf	Sibanye-Stillwater		2019	No	External	Yes	Yes	0.251474	2.62268	561.025	Gold
1009	392	25818	Sibanye-Stillwater	Sibanye-Stillwater 011		Sibanye Gold Limited (trading as Sibanye-Stillwater)	Beatrix	BTX4 (Oryx TSF)	South Africa	Africa	-28.189	26.7037		Y	Active	1981	Upstream	Upstream	20	18000000	18000000	High	SANS 10286	SANS			No	Yes	Yes	Yes	https://thevault.exchange/?get_group_doc=245/1559906270-sibanye-stillwater-tailings-storage-facilities-07jun2019.pdf	Sibanye-Stillwater		2019	No	External	Yes	Yes	0.243427	2.62033	554.018	Gold
1010	393	32586	Sibanye-Stillwater	Sibanye-Stillwater 012		Sibanye Gold Eastern Operations Pty Ltd	Burnstone	Burnstone TSF	South Africa	Africa	-26.6224	28.6782		Y	Inactive Care and Maintenance	2010	Cyclone wall construction	Other	15	1000000	1000000	High	SANS 10286	SANS			No	N/A	Yes	Unknown	https://thevault.exchange/?get_group_doc=245/1559906270-sibanye-stillwater-tailings-storage-facilities-07jun2019.pdf	Sibanye-Stillwater		2019	No	External	Yes	Yes	0.0833061	2.49232	689.313	Gold
1011	394	27519	Sibanye-Stillwater	Sibanye-Stillwater 013		Sibanye Rustenburg Platinum Mines Pty Ltd	Rustenburg operations	Paardekraal Central	South Africa	Africa	-25.6373	27.3171		Y	Active	1983	Upstream	Upstream	62	160000000	181500000	High	SANS 10286	SANS			No	N/A	N/A	Yes	https://thevault.exchange/?get_group_doc=245/1559906270-sibanye-stillwater-tailings-storage-facilities-07jun2019.pdf	Sibanye-Stillwater		N/A	Yes	External	Yes	Yes	0.0607007	2.434	643.422	Platinum
1012	394	27519	Sibanye-Stillwater	Sibanye-Stillwater 014		Sibanye Rustenburg Platinum Mines Pty Ltd	Rustenburg operations	Paardekraal PK4	South Africa	Africa	-25.6273	27.3053		Y	Active	2007	Upstream	Upstream	19	39500000	53000000	High	SANS 10286	SANS			No	Yes	N/A	Yes	https://thevault.exchange/?get_group_doc=245/1559906270-sibanye-stillwater-tailings-storage-facilities-07jun2019.pdf	Sibanye-Stillwater		2017	Yes	External	Yes	Yes	0.0605976	2.41828	644.163	Platinum
1013	394	27519	Sibanye-Stillwater	Sibanye-Stillwater 015		Sibanye Rustenburg Platinum Mines Pty Ltd	Rustenburg operations	Paardekraal PK5	South Africa	Africa	-25.6457	27.3271		Y	Active	2008	Upstream	Upstream	24	16500000	23200000	High	SANS 10286	SANS			Yes	Yes	N/A	Yes	https://thevault.exchange/?get_group_doc=245/1559906270-sibanye-stillwater-tailings-storage-facilities-07jun2019.pdf	Sibanye-Stillwater		2017	Yes	External	Yes	Yes	0.0607859	2.45227	644.736	Platinum
1014	394	27519	Sibanye-Stillwater	Sibanye-Stillwater 016		Sibanye Rustenburg Platinum Mines Pty Ltd	Rustenburg operations	Western Limb Tailings Retreatment Plant	South Africa	Africa	-25.6727	27.4097		Y	Active	2004	Upstream	Upstream	33	39500000	54000000	High	SANS 10286	SANS			No	Yes	N/A	Yes	https://thevault.exchange/?get_group_doc=245/1559906270-sibanye-stillwater-tailings-storage-facilities-07jun2019.pdf	Sibanye-Stillwater		2017	Yes	External	Yes	Yes	0.061275	2.42841	646.56	Platinum
1015	271	32954	Sibanye-Stillwater	Sibanye-Stillwater 017	Anglo American Plc	Sibanye Gold Limited (trading as Sibanye-Stillwater)	Kroondal Mine	K1	South Africa	Africa	-25.7131	27.3296		Y	Active	1999	Upstream	Upstream	41	5300000	6200000	High	SANS 10286	SANS			Yes	Yes	N/A	Yes	https://thevault.exchange/?get_group_doc=245/1559906270-sibanye-stillwater-tailings-storage-facilities-07jun2019.pdf	Sibanye-Stillwater		2019	Yes	External	Yes	Yes	0.0611968	2.44129	655.054	Platinum
1016	271	32954	Sibanye-Stillwater	Sibanye-Stillwater 018	Anglo American Plc	Sibanye Gold Limited (trading as Sibanye-Stillwater)	Kroondal Mine	K150	South Africa	Africa	-25.7164	27.3516		Y	Active	2001	Upstream	Upstream	38	10100000	11900000	High	SANS 10286	SANS			Yes	Yes	N/A	Yes	https://thevault.exchange/?get_group_doc=245/1559906270-sibanye-stillwater-tailings-storage-facilities-07jun2019.pdf	Sibanye-Stillwater		2011	Yes	External	Yes	Yes	0.0613049	2.43505	650.449	Platinum
1017	271	32954	Sibanye-Stillwater	Sibanye-Stillwater 019	Anglo American Plc	Sibanye Gold Limited (trading as Sibanye-Stillwater)	Kroondal Mine	K2	South Africa	Africa	-25.7169	27.3604		Y	Active	2005	Upstream	Upstream	34	16000000	18400000	High	SANS 10286	SANS			Yes	Yes	N/A	Yes	https://thevault.exchange/?get_group_doc=245/1559906270-sibanye-stillwater-tailings-storage-facilities-07jun2019.pdf	Sibanye-Stillwater		2011	Yes	External	Yes	Yes	0.0613429	2.43978	653.086	Platinum
1018	271	32954	Sibanye-Stillwater	Sibanye-Stillwater 020	Anglo American Plc	Sibanye Gold Limited (trading as Sibanye-Stillwater)	Kroondal Mine	Marikana	South Africa	Africa	-25.7325	27.4094		Y	Active	1999	Upstream	Upstream	22	11900000	16800000	High	SANS 10286	SANS			Yes	Yes	N/A	Yes	https://thevault.exchange/?get_group_doc=245/1559906270-sibanye-stillwater-tailings-storage-facilities-07jun2019.pdf	Sibanye-Stillwater		2011	Yes	External	Yes	Yes	0.0616327	2.31825	693.94	Platinum
1019	395	30852	Sibanye-Stillwater	Sibanye-Stillwater 021		Stillwater Mining Company	East Boulder	TSF1	USA	North America	45.5076	-110.088	Y	Y	Active	2001	Downstream	Downstream	35	4090000	5330000	Significant	U.S. Army Corp of Engineers	US-ARMY			No	Yes	Yes	Yes	https://thevault.exchange/?get_group_doc=245/1559906270-sibanye-stillwater-tailings-storage-facilities-07jun2019.pdf	Sibanye-Stillwater		2007-07-01	Yes	External	Yes	Yes	1.10299	3.92734	543.514	Palladium
1020	395	30852	Sibanye-Stillwater	Sibanye-Stillwater 022		Stillwater Mining Company	East Boulder	TSF2	USA	North America	45.3847	-109.877	Y	Y	Active	1986	Downstream	Downstream	30	3130000	3130000	High	Federal Guidelines for Dam Safety - FederalEmergency Management Agency (FEMA)	US-FEMA			No	Yes	Yes	Yes	https://thevault.exchange/?get_group_doc=245/1559906270-sibanye-stillwater-tailings-storage-facilities-07jun2019.pdf	Sibanye-Stillwater		2007	Yes	External	Yes	Yes	1.00185	3.73002	490.503	Palladium
1021	395	30852	Sibanye-Stillwater	Sibanye-Stillwater 023		Stillwater Mining Company	East Boulder	TSF3	USA	North America	45.4537	-109.788	Y	Y	Active	2002	Downstream	Downstream	54	6170000	12140000	High	U.S. Army Corp of Engineers	US-ARMY			No	Yes	Yes	Yes	https://thevault.exchange/?get_group_doc=245/1559906270-sibanye-stillwater-tailings-storage-facilities-07jun2019.pdf	Sibanye-Stillwater		2007	Yes	External	Yes	Yes	0.891027	3.76558	481.333	Palladium
1025	396	26843	Far West Gold Recoveries	Sibanye-Stillwater 027		Far West Gold Recoveries	Libanon	Libanon TSF	South Africa	Africa	-26.3373	27.6183		Y	Inactive	1960	Day Wall	Upstream	40	51000000	51000000	High	SANS 10286	SANS			No	No	No	No	https://thevault.exchange/?get_group_doc=245/1559906270-sibanye-stillwater-tailings-storage-facilities-07jun2019.pdf	Sibanye-Stillwater		2010	Yes	External	Yes	Yes	0.0666164	2.54946	697.612	Gold
1028	398	29312	KAZ Minerals PLC	KAZ Minerals 001		KAZ Minerals PLC	Bozshakol	Bozshakol	Kazakhstan	Asia	51.8477	74.2914			Active	2016	Downstream	Downstream	12	83000000	180000000	High consequence	ANCOLD	ANCOLD			No	2018	No	Yes	https://www.kazminerals.com/media/14017/kaz-minerals-plc-tailings-management-2019.pdf	KAZ Minerals		2018	Yes	Both	Yes	No	0.01	4.07991	301.411	Copper
1029	399	28811	KAZ Minerals PLC	KAZ Minerals 002		KAZ Minerals PLC	Aktogay	Aktogay	Kazakhstan	Asia	46.9474	79.9367			Active	2017	Downstream	Downstream	23	22000000	147000000	Low consequence	ANCOLD	ANCOLD			Yes	No	No	Yes	https://www.kazminerals.com/media/14017/kaz-minerals-plc-tailings-management-2019.pdf	KAZ Minerals		2019	Yes	Both	No	No	1.02832	2.66667	276	Copper
1030	400	35199	KAZ Minerals PLC	KAZ Minerals 003		KAZ Minerals PLC	Bozymchak	Bozymchak	Kyrgyzstan	Asia	41.2593	71.0869			Active	2015	Dry Stack	Dry-stack	35	2000000	4000000	Hazard categorisation 2	International Building Code (IBC) 3.04-01-2005	IBC			No	2011	Yes	Yes	https://www.kazminerals.com/media/14017/kaz-minerals-plc-tailings-management-2019.pdf	KAZ Minerals		2019	Yes	Both	Yes	Yes	7.57949	1.83372	526.75	Copper
1031	401	30277	KAZ Minerals PLC	KAZ Minerals 004		KAZ Minerals PLC	Orlovsky (Zhezkent)	Orlovsky (Zhezkent)	Kazakhstan	Asia	50.9333	81.2912			Active	1989	Upstream	Upstream	14	11000000	17000000	Insignificant	Kazakhstan safe operations rules fortailings/slurry storage facilities at hazardous production sites; 2014	KZK-2			No	No	No	Yes	https://www.kazminerals.com/media/14017/kaz-minerals-plc-tailings-management-2019.pdf	KAZ Minerals		2019	Yes	Both	No	No	0.31651	3.26479	402.394	Copper
1032	402	30277	KAZ Minerals PLC	KAZ Minerals 005		KAZ Minerals PLC	Nikolayevsky	Nikolayevsky	Kazakhstan	Asia	50.5828	81.9039			Active	1980	Upstream	Upstream	45	32000000	35000000	Significant	Kazakhstan safe operations rules fortailings/slurry storage facilities at hazardous production sites; 2014	KZK-2			Yes	No	No	Yes	https://www.kazminerals.com/media/14017/kaz-minerals-plc-tailings-management-2019.pdf	KAZ Minerals		2019	Yes	Both	No	No	0.350318	2.90012	500.183	Copper
1033	403	30277	KAZ Minerals PLC	KAZ Minerals 006		KAZ Minerals PLC	Belousovsky	Belousovsky	Kazakhstan	Asia	50.1302	81.2914			Active	1949	Upstream	Upstream	60	18000000	21000000	Significant	Kazakhstan safe operations rules fortailings/slurry storage facilities at hazardous production sites; 2014	KZK-2			No	2018	No	Yes	https://www.kazminerals.com/media/14017/kaz-minerals-plc-tailings-management-2019.pdf	KAZ Minerals		2019	Yes	Both	No	No	0.252855	3.0544	373.186	Copper
1034	409	30842	Polyus PJSC	Polyus 001		JSC Polyus Aldan	Kuranakh	TSF on Latyshsky stream	Russia	Asia	58.8732	125.511			Active	1977	Upstream	Upstream	60.2	93940000	105000000	Insignificant	The current methods of Federal Service for Supervision of Natural Resource Usage(Rosprirodnadzor)	RSA-2			No	2018	No	Yes	http://polyus.com/upload/iblock/9de/polyus-tsf-safety-report-eng-final.pdf	Polyus		2011	Yes	Internal	No	Yes	0.196423	1.40883	548.359	Gold
1035	411	29261	Polyus PJSC	Polyus 002		JSC Polyus Verninskoye	Verninskoye	Flotation TSF on Kadalikan stream	Russia	Asia	57.9	114.2			Active	2012	Upstream	Upstream	61.6	11220000	21220000	Insignificant	The current methods of Federal Service for Supervision of Natural Resource Usage(Rosprirodnadzor)	RSA-2			No	2017	No	Yes	http://polyus.com/upload/iblock/9de/polyus-tsf-safety-report-eng-final.pdf	Polyus		2011	Yes	Internal	Yes	Yes	0.3184	1.52083	437.5	Gold
1036	411	29261	Polyus PJSC	Polyus 003		JSC Polyus Verninskoye	Verninskoye	Hydrometallurgical TSF; Area 1	Russia	Asia					Inactive	2012	Downstream	Downstream	15	330000	530000	Insignificant	The current methods of Federal Service for Supervision of Natural Resource Usage(Rosprirodnadzor)	RSA-2			No	2017	No	Yes	http://polyus.com/upload/iblock/9de/polyus-tsf-safety-report-eng-final.pdf	Polyus		2009	Yes	Internal	No	Yes	-1	-1	-1	Gold
1037	411	29261	Polyus PJSC	Polyus 004		JSC Polyus Verninskoye	Verninskoye	Hydrometallurgical TSF; Area 2	Russia	Asia					Active	2017	Downstream	Downstream	25	190000	270000	Insignificant	The current methods of Federal Service for Supervision of Natural Resource Usage(Rosprirodnadzor)	RSA-2			No	2017	No	Yes	http://polyus.com/upload/iblock/9de/polyus-tsf-safety-report-eng-final.pdf	Polyus		2009	Yes	Internal	No	Yes	-1	-1	-1	Gold
[truncated: 852 more rows]
